# Supplementary material for: A Unified Transcriptional, Pharmacogenomic, and Gene Dependency Approach to Decipher the Biology, Diagnostic Markers, and Therapeutic Targets Associated with Prostate Cancer Metastasis
Source: Cancers (Basel). 2021 Oct 14;13(20):5158. doi: 10.3390/cancers13205158 (PMC8534121; doi:10.3390/cancers13205158)
Supplement: Supplementary file 1 [file cancers-13-05158-s001.zip]

Archive with 5 entries (5 files):
- Table S1.pdf
- Table S2.xlsx
- Table S3.xlsx
- Table S4.xlsx
- Table S5.csv
