# Supplementary material for: A Unified Transcriptional, Pharmacogenomic, and Gene Dependency Approach to Decipher the Biology, Diagnostic Markers, and Therapeutic Targets Associated with Prostate Cancer Metastasis
Source: Cancers (Basel). 2021 Oct 14;13(20):5158. doi: 10.3390/cancers13205158 (PMC8534121; doi:10.3390/cancers13205158)
Supplement: Supplementary file 1 [file cancers-13-05158-s001.zip › Table S2.xlsx]

## Sheet: top300_high_v4
Table S2. Top 300 most highly upregulated genes (Mets relative to PT)
											Prostate Cancer (Tissue Data)				Prostate Cancer (Cell Line Data)		Genetic Dependency Data (all cell lines)
External_Gene_ID**	NCBI gene description	SPOT_ID**	Chromosome**	Karyotype band	UniProtKB_matched_with_HGNC/ENSEMBL/Gene_ID	PANTHER GO-Slim Cellular Component	Prot Atlas_Extracellular location	Secretion Status	Surfaceome_CSPA category	Drug IDs_ALL	PrCa_Tissue_Met_v_PT_SNR	PrCa_Tissue_Met_v_PT_p-value	PrCa_Tissue_PT_v_N_SNR	PrCa_Tissue_PT_v_N_p-value	PrCa_Cell_Lines_Met_v_PT_SNR	PrCa_Cell_Lines_Met_v_PT_p-value	Metastasis_Lines_Ave	Metastasis_Lines_StDev	PT_Lines_Ave	PT_Lines_StDev
TPX2	TPX2 microtubule nucleation factor	ENSG00000088325	20	q11.21	Q9ULW0	microtubule(GO:0005874)					1.11	0.001996	0.2121	0.01796	0.2264	0.3593	0.9563	0.05994	0.9512	0.07469
UBE2T	ubiquitin conjugating enzyme E2 T	ENSG00000077152	1	q32.1	Q9NPD8	nucleus(GO:0005634)					1.1	0.001996	0.06094	0.5788	0.1166	0.7056	0.2426	0.1927	0.2615	0.2008
MKI67	marker of proliferation Ki-67	ENSG00000148773	10	q26.2	P46013						1.1	0.001996	0.4057	0.001996	0.3007	0.3506	0.07922	0.1094	0.06891	0.09763
PLK1	polo like kinase 1	ENSG00000166851	16	p12.2	P53350	centriole(GO:0005814);centrosome(GO:0005813);nucleus(GO:0005634);spindle pole(GO:0000922)				DB06897; DB06963; DB07186; DB07789; DB08059; DB12010	1.09	0.001996	0.07928	0.4251	0.6691	0.09524	0.9941	0.01773	0.9935	0.02051
ANLN	anillin actin binding protein	ENSG00000011426	7	p14.2	Q9NQW6	actomyosin contractile ring(GO:0005826)					1.04	0.001996	0.08837	0.3733	-0.1248	0.697	0.628	0.2781	0.6258	0.2685
RNASEH2A	ribonuclease H2 subunit A	ENSG00000104889	19	p13.13	O75792	intracellular part(GO:0044424);protein-containing complex(GO:0032991)					1.03	0.001996	-0.04772	0.5729	0.726	0.04329	0.4242	0.276	0.401	0.2622
RACGAP1	Rac GTPase activating protein 1	ENSG00000161800	12	q13.12	Q9H0H5						1.02	0.001996	0.08821	0.3892	0.5726	0.1299	0.9795	0.04922	0.9792	0.03402
CIT	citron rho-interacting serine/threonine kinase	ENSG00000122966	12	q24.23	O14578					DB12010	1.02	0.001996	0.01564	0.9501	0.3671	0.2684	0.4667	0.2595	0.4318	0.2696
RNFT2	ring finger protein, transmembrane 2	ENSG00000135119	12	q24.22	Q96EX2						1.01	0.001996	-0.06619	0.4611	0.4173	0.1948	0.1302	0.1118	0.126	0.1137
PRC1	protein regulator of cytokinesis 1	ENSG00000198901	15	q26.1	O43663	microtubule(GO:0005874)					1.01	0.001996	0.09306	0.3333	0.463	0.1645	0.9766	0.05465	0.9803	0.03777
STMN1	stathmin 1	ENSG00000117632	1	p36.11	P16949	cytoplasm(GO:0005737);neuron projection(GO:0043005);plasma membrane region(GO:0098590)					1	0.001996	-0.2137	0.01796	0.1404	0.6883	0.03508	0.07229	0.04446	0.1034
HIST1H3B	histone cluster 1 H3 family member b	ENSG00000124693	6	p22.2							0.9965	0.001996	0.1913	0.02196	NA	NA	0.1445	0.1482	0.1431	0.1351
EXO1	exonuclease 1	ENSG00000174371	1	q43	Q9UQ84	nucleus(GO:0005634)					0.9953	0.001996	-0.04674	0.5629	0.479	0.1775	0.1073	0.1626	0.0902	0.1521
KIF20A	kinesin family member 20A	ENSG00000112984	5	q31.2	O95235	microtubule associated complex(GO:0005875);microtubule(GO:0005874);nucleus(GO:0005634)					0.9927	0.001996	0.02377	0.8563	0.389	0.2554	0.4921	0.2721	0.5166	0.2662
TACC3	transforming acidic coiled-coil containing protein 3	ENSG00000013810	4	p16.3	Q9Y6A5	cytoplasm(GO:0005737)					0.9795	0.001996	0.02466	0.8323	0.3349	0.2987	0.5898	0.2852	0.611	0.2885
NCAPH	non-SMC condensin I complex subunit H	ENSG00000121152	2	q11.2	Q15003	condensed nuclear chromosome(GO:0000794);nuclear chromosome part(GO:0044454);protein-containing complex(GO:0032991)					0.975	0.001996	0.1265	0.1856	0.4425	0.1991	0.8256	0.1195	0.8168	0.1247
POC1A	POC1 centriolar protein A	ENSG00000164087	3	p21.2	Q8NBT0						0.9744	0.001996	-0.1622	0.06986	0.7369	0.05628	0.2954	0.2627	0.3175	0.2666
CENPF	centromere protein F	ENSG00000117724	1	q41	P49454						0.9742	0.001996	0.1368	0.1737	0.2579	0.4242	0.26	0.2044	0.2579	0.1987
HJURP	Holliday junction recognition protein	ENSG00000123485	2	q37.1	Q8NCD3						0.9719	0.001996	0.5493	0.001996	0.3961	0.29	0.8417	0.1458	0.8433	0.1293
TOP2A	DNA topoisomerase II alpha	ENSG00000131747	17	q21.2	P11388	nucleus(GO:0005634)				DB00970	0.9717	0.001996	0.2622	0.003992	0.3339	0.3074	0.9917	0.03406	0.9911	0.04298
RRM2	ribonucleotide reductase regulatory subunit M2	ENSG00000171848	2	p25.1	P31350	cytosol(GO:0005829)				DB00242; DB05003; DB05260; DB05428; DB05801	0.9627	0.001996	0.2226	0.02595	0.4068	0.2424	0.9985	0.008095	0.9979	0.008614
FOXM1	forkhead box M1	ENSG00000111206	12	p13.33	Q08050						0.9589	0.001996	0.0349	0.7784	0.5157	0.1472	0.3398	0.2529	0.3134	0.2425
BUB1	BUB1 mitotic checkpoint serine/threonine kinase	ENSG00000169679	2	q13	O43683	condensed nuclear chromosome kinetochore(GO:0000778)					0.954	0.001996	0.08025	0.4631	0.5753	0.1039	0.7434	0.1697	0.7523	0.1612
MYBL2	MYB proto-oncogene like 2	ENSG00000101057	20	q13.12	P10244						0.9506	0.001996	0.3648	0.001996	0.4252	0.2121	0.6536	0.2722	0.657	0.28
APLNR	apelin receptor	ENSG00000134817	11	q12.1	P35414	intracellular(GO:0005622);plasma membrane(GO:0005886)			1 - high confidence		0.9475	0.001996	-0.01645	0.8024	0.6398	0.1039	0.09076	0.1068	0.08733	0.09074
SSTR1	somatostatin receptor 1	ENSG00000139874	14	q21.1	P30872	integral component of plasma membrane(GO:0005887)				DB06663; DB09099; DB13985; DB15494	0.9456	0.001996	0.1928	0.04391	0.3014	0.329	0.02287	0.03663	0.0252	0.05508
TK1	thymidine kinase 1	ENSG00000167900	17	q25.3	P04183					DB01692; DB02452	0.9449	0.001996	0.09368	0.3114	0.3248	0.303	0.03783	0.08301	0.02801	0.06359
MCM2	minichromosome maintenance complex component 2	ENSG00000073111	3	q21.3	P49736						0.9393	0.001996	-0.2225	0.01796	0.3571	0.2771	0.9726	0.05169	0.9771	0.02461
MCM4	minichromosome maintenance complex component 4	ENSG00000104738	8	q11.21	P33991						0.9308	0.001996	-0.1332	0.1018	0.5885	0.08225	0.9544	0.08155	0.9526	0.05503
NUSAP1	nucleolar and spindle associated protein 1	ENSG00000137804	15	q15.1	Q9BXS6	mitotic spindle(GO:0072686);nucleolus(GO:0005730);spindle microtubule(GO:0005876)					0.9263	0.001996	0.4499	0.001996	0.3994	0.2251	0.04979	0.07046	0.0513	0.08162
CCNA2	cyclin A2	ENSG00000145386	4	q27	P20248	cyclin-dependent protein kinase holoenzyme complex(GO:0000307);cytoplasm(GO:0005737);nucleus(GO:0005634)				DB02091; DB02407; DB02833; DB02915; DB06844; DB06944; DB06948; DB07126; DB07137; DB07164; DB07203; DB07471; DB07533; DB07534; DB07538; DB07539; DB07562; DB07688; DB07852; DB08178; DB08182; DB08218; DB08219; DB08233; DB08241; DB08248; DB08285; DB08309; DB08355; DB08463; DB08527; DB08572; DB08694	0.9224	0.001996	0.1835	0.03393	0.09061	0.7749	0.972	0.0496	0.9762	0.02939
PBK	PDZ binding kinase	ENSG00000168078	8	p21.1	Q96KB5						0.9193	0.001996	-0.1095	0.2096	0.3786	0.2468	0.01349	0.01819	0.01624	0.03886
MELK	maternal embryonic leucine zipper kinase	ENSG00000165304	9	p13.2	Q14680	cytoplasm(GO:0005737);nucleus(GO:0005634)				DB12010	0.9179	0.001996	0.2097	0.02595	0.03917	0.8918	0.04132	0.06097	0.04186	0.0764
TIMELESS	timeless circadian regulator	ENSG00000111602	12	q13.3	Q9UNS1	CMG complex(GO:0071162);GINS complex(GO:0000811);MCM complex(GO:0042555);MCM core complex(GO:0097373);nuclear chromatin(GO:0000790);nuclear pre-replicative complex(GO:0005656);origin recognition complex(GO:0000808);replication fork protection complex(GO:0031298)					0.915	0.001996	0.01848	0.8403	0.5198	0.1385	0.9872	0.03351	0.99	0.01577
CDCA3	cell division cycle associated 3	ENSG00000111665	12	p13.31	Q99618						0.9114	0.001996	-0.1185	0.1717	0.4819	0.1602	0.3556	0.2757	0.3481	0.2544
NEIL3	nei like DNA glycosylase 3	ENSG00000109674	4	q34.3	Q8TAT5						0.9084	0.001996	0.1658	0.06188	0.6677	0.07792	0.002664	0.006333	0.003254	0.01018
DEPDC1B	DEP domain containing 1B	ENSG00000035499	5	q12.1	Q8WUY9						0.903	0.001996	0.3408	0.001996	0.366	0.2597	0.00995	0.02754	0.01098	0.03594
DLGAP5	DLG associated protein 5	ENSG00000126787	14	q22.3	Q15398						0.8902	0.001996	0.2042	0.02395	0.4441	0.1948	0.1354	0.1775	0.1138	0.1454
SPAG5	sperm associated antigen 5	ENSG00000076382	17	q11.2	Q96R06						0.8873	0.001996	0.3076	0.001996	0.4851	0.1515	0.3566	0.2288	0.3567	0.2288
DGAT2	diacylglycerol O-acyltransferase 2	ENSG00000062282	11	q13.5	Q96PD7					DB09568; DB13961	0.8828	0.001996	-0.2267	0.01198	0.03625	0.8831	0.005654	0.01323	0.007223	0.02052
CHAF1B	chromatin assembly factor 1 subunit B	ENSG00000159259	21	q22.12	Q13112	nucleus(GO:0005634);protein-containing complex(GO:0032991)					0.8823	0.001996	-0.2599	0.003992	0.3859	0.2381	0.9985	0.009553	0.9991	0.003106
CCNF	cyclin F	ENSG00000162063	16	p13.3	P41002	centriole(GO:0005814);centrosome(GO:0005813);cyclin-dependent protein kinase holoenzyme complex(GO:0000307);nucleus(GO:0005634)					0.8803	0.001996	-0.4792	0.001996	0.7436	0.05195	0.1256	0.195	0.09656	0.1736
GTSE1	G2 and S-phase expressed 1	ENSG00000075218	22	q13.31	Q9NYZ3						0.879	0.001996	0.05662	0.5848	0.5785	0.1082	0.2591	0.2401	0.2678	0.2463
ASF1B	anti-silencing function 1B histone chaperone	ENSG00000105011	19		Q9NVP2						0.874	0.001996	-0.1011	0.2475	0.7699	0.04329	0.4828	0.2461	0.4826	0.2294
PRR11	proline rich 11	ENSG00000068489	17	q22	Q96HE9						0.8739	0.001996	-0.101	0.2575	0.7647	0.03896	0.06132	0.1009	0.04956	0.07122
CDR2L	cerebellar degeneration related protein 2 like	ENSG00000109089	17	q25.1	Q86X02						0.8727	0.001996	-0.1927	0.02994	0.5341	0.1212	0.02351	0.04618	0.01898	0.02928
FAM111B	family with sequence similarity 111 member B	ENSG00000189057	11	q12.1	Q6SJ93						0.8703	0.001996	0.03382	0.7026	0.07954	0.8442	0.0335	0.06705	0.02685	0.03984
IQGAP3	IQ motif containing GTPase activating protein 3	ENSG00000183856	1	q22	Q86VI3						0.8644	0.001996	0.1534	0.1297	0.2299	0.4675	0.1027	0.134	0.1088	0.1306
TCF19	transcription factor 19	ENSG00000137310	6		Q9Y242						0.8637	0.001996	-0.6975	0.001996	0.3948	0.2424	0.123	0.1344	0.1361	0.141
HIST1H2BM	histone cluster 1 H2B family member m	ENSG00000196374	6	p22.1	Q99879						0.8568	0.001996	0.07035	0.4551	NA	NA	0.7762	0.1802	0.7718	0.1904
CENPI	centromere protein I	ENSG00000102384	X	q22.1	Q92674						0.8542	0.001996	0.02939	0.8503	0.5188	0.1299	0.6693	0.2246	0.669	0.2205
INCENP	inner centromere protein	ENSG00000149503	11	q12.3	Q9NQS7					DB07340	0.8535	0.001996	-0.2308	0.01597	0.9935	0.02165	0.942	0.08132	0.9478	0.05529
C15orf42/TOPBP1	TOPBP1 interacting checkpoint and replication regulator	ENSG00000140534	15	q26.	Q7Z2Z1						0.8481	0.001996	0.1961	0.02994	NA	NA	NA	NA	NA	NA
TRIP13	thyroid hormone receptor interactor 13	ENSG00000071539	5	p15.33	Q15645	chromosome(GO:0005694);nucleus(GO:0005634)					0.8479	0.001996	0.1481	0.1038	0.3004	0.3766	0.3529	0.2852	0.3996	0.2905
ZNF367	zinc finger protein 367	ENSG00000165244	9	q22.32	Q7RTV3	nuclear chromatin(GO:0000790)					0.8476	0.001996	0.0107	0.9281	0.03044	0.9091	0.1741	0.1643	0.1729	0.1718
SRGAP2	SLIT-ROBO Rho GTPase activating protein 2	ENSG00000163486	1	q32.1	O75044	cytoplasm(GO:0005737)					0.8466	0.001996	0.09108	0.3094	0.3477	0.3074	NA	NA	NA	NA
NEK2	NIMA related kinase 2	ENSG00000117650	1	q32.3	P51955					DB07180; DB12010	0.8463	0.001996	-0.192	0.02395	0.3124	0.3203	0.1638	0.1594	0.1785	0.1789
SDCCAG3/ENTR1	endosome associated trafficking regulator 1	ENSG00000165689	9	q34.3	Q96C92						0.8458	0.001996	-0.1626	0.06387	NA	NA	NA	NA	NA	NA
KIF2C	kinesin family member 2C	ENSG00000142945	1	p34.1	Q99661	centriole(GO:0005814);centrosome(GO:0005813);microtubule associated complex(GO:0005875);microtubule(GO:0005874);nucleus(GO:0005634)				DB04395	0.8439	0.001996	-0.2308	0.01397	0.2657	0.3939	0.4024	0.2622	0.4295	0.2814
ORC1	origin recognition complex subunit 1	ENSG00000085840	1	p32.3	Q13415	nuclear chromosome, telomeric region(GO:0000784);nuclear origin of replication recognition complex(GO:0005664)					0.8381	0.001996	-0.1307	0.09581	0.6273	0.1082	0.8318	0.1508	0.8205	0.1457
U47924.25		ENSG00000237240	12								0.8331	0.001996	-0.07835	0.3633	NA	NA	NA	NA	NA	NA
LRFN1	leucine rich repeat and fibronectin type III domain containing 1	ENSG00000128011	19	q13.2	Q9P244				1 - high confidence		0.83	0.001996	-0.02672	0.7505	0.8399	0.05628	0.04738	0.08769	0.03919	0.05258
RRP9	ribosomal RNA processing 9, U3 small nucleolar RNA binding protein	ENSG00000114767	3	p21.2	O43818	small-subunit processome(GO:0032040);t-UTP complex(GO:0034455)					0.8255	0.001996	0.2054	0.02794	0.9495	0.01299	0.5533	0.228	0.5547	0.217
MLF1IP/CENPU	centromere protein U	ENSG00000151725	4	q35.1	Q71F23						0.8255	0.001996	-0.1267	0.1377	NA	NA	NA	NA	NA	NA
C12orf49	chromosome 12 open reading frame 49	ENSG00000111412	12	q24.22	Q9H741			Secreted (curated)	1 - high confidence		0.8251	0.001996	-0.05255	0.513	0.3257	0.3203	0.2859	0.2333	0.3053	0.2358
UBE2C	ubiquitin conjugating enzyme E2 C	ENSG00000175063	20	q13.12	O00762	nucleus(GO:0005634)					0.8215	0.001996	-0.005253	0.9002	0.3919	0.2208	0.4856	0.2913	0.4776	0.2849
LMNB2	lamin B2	ENSG00000176619	19	p13.3	Q03252						0.8191	0.001996	-0.07484	0.3433	0.6015	0.09957	0.01802	0.06948	0.01243	0.03266
SLC25A39	solute carrier family 25 member 39	ENSG00000013306	17	q21.31	Q9BZJ4						0.8164	0.001996	-0.07654	0.3433	0.6061	0.09091	0.113	0.1236	0.1067	0.1081
BUB1B	BUB1 mitotic checkpoint serine/threonine kinase B	ENSG00000156970	15	q15.1	O60566	condensed nuclear chromosome kinetochore(GO:0000778)					0.8131	0.001996	0.07009	0.481	0.452	0.2078	0.9827	0.03044	0.9773	0.06266
ERCC6L	ERCC excision repair 6 like, spindle assembly checkpoint helicase	ENSG00000186871	X	q13.1	Q2NKX8						0.8083	0.001996	0.1922	0.02595	0.2796	0.368	0.159	0.1789	0.1718	0.1903
ESM1	endothelial cell specific molecule 1	ENSG00000164283	5	q11.2	Q9NQ30			Secreted (curated)			0.8067	0.001996	-0.2473	0.005988	0.3756	0.8268	0.002408	0.01584	0.002092	0.008689
AURKB	aurora kinase B	ENSG00000178999	17	p13.1	Q96GD4	centriole(GO:0005814);centrosome(GO:0005813);condensed nuclear chromosome, centromeric region(GO:0000780);microtubule associated complex(GO:0005875);spindle microtubule(GO:0005876);spindle midzone(GO:0051233);spindle pole(GO:0000922)					0.8066	0.001996	0.1933	0.03792	0.07854	0.8312	0.9809	0.0446	0.9822	0.02714
SLC25A10	solute carrier family 25 member 10	ENSG00000183048	17	q25.3	Q9UBX3						0.8032	0.001996	0.2372	0.00998	1.05	0.01732	0.5923	0.1988	0.5602	0.2146
DTL	denticleless E3 ubiquitin protein ligase homolog	ENSG00000143476	1	q32.3	Q9NZJ0						0.8032	0.001996	-0.03553	0.6527	0.2995	0.368	0.9862	0.06611	0.9911	0.01259
OBFC2B/NABP2	nucleic acid binding protein 2	ENSG00000139579	12	q13.3	Q9BQ15						0.8021	0.001996	-0.286	0.005988	NA	NA	NA	NA	NA	NA
LMNB1	lamin B1	ENSG00000113368	5	q23.2	P20700						0.7995	0.001996	0.2957	0.003992	0.4501	0.1775	0.1026	0.1421	0.1401	0.1785
APLN	apelin	ENSG00000171388	X	q26.1	Q9ULZ1			Secreted (curated)			0.7988	0.001996	-0.004144	0.9082	0.2136	0.5671	0.0007004	0.002438	0.0006415	0.001836
ORC6	origin recognition complex subunit 6	ENSG00000091651	16	q11.2	Q9Y5N6	nuclear origin of replication recognition complex(GO:0005664)					0.7982	0.001996	-0.1562	0.06986	-0.2153	0.5022	0.9811	0.05584	0.9782	0.0511
CDCA2	cell division cycle associated 2	ENSG00000184661	8	p21.2	Q69YH5						0.7977	0.001996	-0.2608	0.005988	0.1646	0.6104	0.06091	0.09087	0.0482	0.0565
HN1/JPT1	Jupiter microtubule associated homolog 1	ENSG00000189159	17	q25.1	Q9UK76						0.796	0.001996	-0.1378	0.1078	NA	NA	NA	NA	NA	NA
SLC2A8	solute carrier family 2 member 8	ENSG00000136856	9	q33.3	Q9NY64	integral component of plasma membrane(GO:0005887)					0.7942	0.001996	-0.4117	0.001996	0.9624	0.01732	0.01029	0.0248	0.01159	0.02919
E2F8	E2F transcription factor 8	ENSG00000129173	11	p15.1	A0AVK6	RNA polymerase II transcription factor complex(GO:0090575);nuclear chromatin(GO:0000790)					0.79	0.001996	0.1191	0.2056	0.4904	0.1602	0.03933	0.07908	0.03698	0.07142
CDCA5	cell division cycle associated 5	ENSG00000146670	11	q13.1	Q96FF9	chromosomal part(GO:0044427);condensed chromosome(GO:0000793);nucleus(GO:0005634);protein-containing complex(GO:0032991)					0.7892	0.001996	-0.06725	0.4072	0.6166	0.08225	0.889	0.1568	0.8994	0.1315
CCNB1	cyclin B1	ENSG00000134057	5	q13.2	P14635	centriole(GO:0005814);centrosome(GO:0005813);cyclin-dependent protein kinase holoenzyme complex(GO:0000307);nucleus(GO:0005634)					0.7877	0.001996	0.1342	0.1457	0.1611	0.5887	0.7823	0.1943	0.7687	0.2036
NCAPG	non-SMC condensin I complex subunit G	ENSG00000109805	4	p15.31	Q9BPX3	condensed chromosome(GO:0000793)					0.7876	0.001996	0.2411	0.01198	0.2914	0.368	0.9915	0.04744	0.9944	0.02748
SKA3	spindle and kinetochore associated complex subunit 3	ENSG00000165480	13	q12.11	Q8IX90	condensed chromosome outer kinetochore(GO:0000940);spindle microtubule(GO:0005876)					0.7821	0.001996	-0.02927	0.6986	0.5228	0.1385	0.8041	0.1948	0.792	0.2004
FNDC1	fibronectin type III domain containing 1	ENSG00000164694	6	q25.3	Q4ZHG4		Predicted to be secreted	Secreted (curated)			0.7792	0.001996	-0.2013	0.01198	0.3088	0.5844	0.04575	0.0595	0.05033	0.06048
CABLES2	Cdk5 and Abl enzyme substrate 2	ENSG00000149679	20	q13.33	Q9BTV7						0.7785	0.001996	-0.3429	0.003992	0.3012	0.3636	0.0408	0.07702	0.03476	0.06045
SHCBP1	SHC binding and spindle associated 1	ENSG00000171241	16	q11.2	Q8NEM2						0.778	0.001996	0.1685	0.07585	0.08739	0.7706	0.06107	0.08478	0.05715	0.07124
BIRC5	baculoviral IAP repeat containing 5	ENSG00000089685	17	q25.3	O15392	cytoplasm(GO:0005737);nucleus(GO:0005634);spindle microtubule(GO:0005876)				DB00206; DB04115; DB05141	0.7772	0.001996	0.3006	0.005988	0.6623	0.09957	0.9873	0.03794	0.99	0.01713
DCLRE1B	DNA cross-link repair 1B	ENSG00000118655	1	p13.2	Q9H816	nuclear chromosome, telomeric region(GO:0000784)					0.7769	0.001996	-0.2095	0.02794	0.06946	0.8268	0.8215	0.1931	0.7988	0.2025
SGOL1/SGO1	shugoshin 1	ENSG00000129810	3	p24.3	Q5FBB7						0.7747	0.001996	-0.1215	0.1597	NA	NA	NA	NA	NA	NA
BRI3BP	BRI3 binding protein	ENSG00000184992	12	q24.31	Q8WY22				2 - putative		0.7745	0.001996	0.06719	0.495	0.5518	0.08225	0.02942	0.05704	0.02052	0.02983
ZNF646	zinc finger protein 646	ENSG00000167395	16	p11.2	O15015	nucleus(GO:0005634)					0.7729	0.001996	-0.1769	0.0479	0.2131	0.4762	0.0784	0.07266	0.07989	0.09978
TRIM14	tripartite motif containing 14	ENSG00000106785	9	q22.33	Q14142						0.766	0.001996	0.1389	0.1038	0.1245	0.7013	0.04559	0.05198	0.04277	0.05487
OVOL1	ovo like transcriptional repressor 1	ENSG00000172818	11	q13.1	O14753	nuclear chromatin(GO:0000790)					0.7658	0.001996	-0.4115	0.001996	-0.1992	0.5281	0.005282	0.02206	0.007692	0.04442
ABCA2	ATP binding cassette subfamily A member 2	ENSG00000107331	9	q34.3	Q9BZC7	intracellular membrane-bounded organelle(GO:0043231)			2 - putative		0.7655	0.001996	0.03227	0.7764	0.3442	0.3074	0.02254	0.04456	0.02291	0.05033
H2AFX	H2A histone family member X	ENSG00000188486	11	q23.3	P16104	nuclear chromatin(GO:0000790)					0.7639	0.001996	-0.1633	0.07984	NA	NA	0.6512	0.2352	0.641	0.221
ACOT8	acyl-CoA thioesterase 8	ENSG00000101473	20	q13.12	O14734						0.7639	0.001996	-0.2375	0.005988	1.13	0.008658	0.04167	0.07553	0.04024	0.05215
TSFM	Ts translation elongation factor, mitochondrial	ENSG00000123297	12	q14.1	P43897						0.763	0.001996	-0.2279	0.007984	0.3132	0.3377	0.7196	0.172	0.7152	0.1723
ZNF687	zinc finger protein 687	ENSG00000143373	1	q21.3	Q8N1G0						0.7615	0.001996	-0.4304	0.001996	0.1205	0.7056	0.5028	0.2082	0.5111	0.2047
NUP210	nucleoporin 210	ENSG00000132182	3	p25.1	Q8TEM1	nuclear pore(GO:0005643);plasma membrane(GO:0005886);vacuole(GO:0005773)			1 - high confidence		0.7612	0.001996	0.7719	0.001996	1.15	0.02165	0.02415	0.03802	0.02455	0.04826
SUV39H1	suppressor of variegation 3-9 homolog 1	ENSG00000101945	X	p11.23	O43463						0.7576	0.001996	-0.3684	0.001996	0.7411	0.04329	0.04162	0.07065	0.04147	0.07009
TSPAN17	tetraspanin 17	ENSG00000048140	5	q35.2	Q96FV3	integral component of plasma membrane(GO:0005887)					0.7569	0.001996	0.02217	0.8483	0.3693	0.2727	0.06385	0.08562	0.05886	0.07529
CCNE2	cyclin E2	ENSG00000175305	8	q22.1	O96020	centriole(GO:0005814);centrosome(GO:0005813);cyclin-dependent protein kinase holoenzyme complex(GO:0000307);nucleus(GO:0005634)					0.7556	0.001996	0.09636	0.2914	0.3712	0.2684	0.04132	0.0913	0.03813	0.09088
ONECUT2	one cut homeobox 2	ENSG00000119547	18	q21.31	O95948	nucleus(GO:0005634)					0.7554	0.001996	0.4842	0.001996	0.3525	0.2944	0.02062	0.05389	0.01824	0.03948
E2F1	E2F transcription factor 1	ENSG00000101412	20	q11.22	Q01094	RNA polymerase II transcription factor complex(GO:0090575);nuclear chromatin(GO:0000790)					0.7548	0.001996	-0.1376	0.1078	0.4576	0.2078	0.2594	0.2504	0.2541	0.2438
SEPTIN4	septin 4	ENSG00000108387	17	q22	O43236						0.7544	0.001996	-0.3854	0.001996	NA	NA	NA	NA	NA	NA
NOTCH3	notch receptor 3	ENSG00000074181	19	p13.12	Q9UM47						0.7528	0.001996	-0.2033	0.01796	-0.1975	0.5281	0.04174	0.05963	0.03885	0.07225
CDC6	cell division cycle 6	ENSG00000094804	17	q21.2	Q99741						0.7522	0.001996	0.04526	0.7246	0.2617	0.4372	0.9614	0.04267	0.9542	0.06899
HMMR	hyaluronan mediated motility receptor	ENSG00000072571	5	q34	O75330					DB08818	0.7516	0.001996	-0.04649	0.5549	0.07767	0.7749	0.02278	0.07018	0.0267	0.07604
KIAA0101/PCLAF	PCNA clamp associated factor	ENSG00000166803	15	q22.31	Q15004						0.7508	0.001996	-0.09398	0.2754	NA	NA	NA	NA	NA	NA
E2F7	E2F transcription factor 7	ENSG00000165891	12	q21.2	Q96AV8	RNA polymerase II transcription factor complex(GO:0090575);nuclear chromatin(GO:0000790)					0.7472	0.001996	-0.09875	0.2475	-0.09268	0.7879	0.005277	0.01573	0.01046	0.04039
C20orf20/MRGBP	MRG domain binding protein	ENSG00000101189	20	q13.33	Q9NV56						0.7467	0.001996	-0.36	0.001996	NA	NA	NA	NA	NA	NA
PYCRL/PYCR3	pyrroline-5-carboxylate reductase 3	ENSG00000104524	8	q24.3	Q53H96			Secreted (weakly likely)		DB00172	0.7461	0.001996	-0.1139	0.1816	NA	NA	NA	NA	NA	NA
GINS1	GINS complex subunit 1	ENSG00000101003	20	p11.21	Q14691	GINS complex(GO:0000811);MCM complex(GO:0042555);MCM core complex(GO:0097373);nuclear pre-replicative complex(GO:0005656);origin recognition complex(GO:0000808)					0.7453	0.001996	-0.2951	0.001996	0.4833	0.1991	0.9908	0.04901	0.993	0.01226
RAB6B	RAB6B, member RAS oncogene family	ENSG00000154917	3	q22.1	Q9NRW1	Golgi apparatus(GO:0005794);cytosol(GO:0005829);plasma membrane(GO:0005886);vacuole(GO:0005773)					0.7451	0.001996	0.2066	0.02994	1.06	0.02165	0.04754	0.05695	0.04725	0.06847
KIF15	kinesin family member 15	ENSG00000163808	3		Q9NS87	microtubule associated complex(GO:0005875);microtubule(GO:0005874)					0.7436	0.001996	-0.2089	0.01796	0.5763	0.1082	0.1693	0.1712	0.1999	0.2026
TTK	TTK protein kinase	ENSG00000112742	6	q14.1	P33981					DB01782; DB12010; DB15498	0.7431	0.001996	0.07421	0.3912	0.1659	0.5801	0.8689	0.1052	0.8466	0.1383
EDA	ectodysplasin A	ENSG00000158813	X	q13.1	Q92838			Secreted (curated)			0.7417	0.001996	-0.3439	0.001996	0.413	0.2424	0.0238	0.04243	0.02604	0.04648
C16orf91	chromosome 16 open reading frame 91	ENSG00000174109	16	p13.3	Q4G0I0						0.7414	0.001996	-0.1928	0.02395	-0.5696	0.09091	0.1074	0.1005	0.1014	0.1054
KIF11	kinesin family member 11	ENSG00000138160	10	q23.33	P52732	microtubule associated complex(GO:0005875);microtubule(GO:0005874)				DB03996; DB04331; DB06040; DB07064; DB08032; DB08033; DB08037; DB08198; DB08239; DB08244; DB08246; DB08250	0.7402	0.001996	0.1203	0.1976	0.1177	0.7056	0.9973	0.01558	0.9978	0.01245
KIF14	kinesin family member 14	ENSG00000118193	1	q32.1	Q15058	microtubule associated complex(GO:0005875);microtubule(GO:0005874)					0.7401	0.001996	-0.03719	0.5768	0.3643	0.29	0.6216	0.24	0.6108	0.2321
CCDC102B	coiled-coil domain containing 102B	ENSG00000150636	18	q22.1	Q68D86						0.7386	0.001996	-0.0004247	0.982	0.2222	0.5671	0.002823	0.007364	0.003521	0.00933
FAM72D	family with sequence similarity 72 member D	ENSG00000215784	1	q21.1	Q6L9T8	cytosol(GO:0005829)		Secreted (weakly likely)			0.7377	0.001996	0.2687	0.005988	-1.621e-07	0.9004	NA	NA	NA	NA
MLST8	MTOR associated protein, LST8 homolog	ENSG00000167965	16	p13.3	Q9BVC4	TORC2 complex(GO:0031932)					0.7375	0.001996	0.014	0.8922	0.7102	0.06494	0.7468	0.2287	0.744	0.2394
DPH2	diphthamide biosynthesis 2	ENSG00000132768	1	p34.1	Q9BQC3						0.7375	0.001996	-0.01267	0.9202	0.05656	0.8398	0.4348	0.2612	0.4464	0.248
FANCA	FA complementation group A	ENSG00000187741	16	q24.3	O15360						0.737	0.001996	-0.07648	0.3613	-0.2323	0.4675	0.2225	0.2083	0.2188	0.1936
WDHD1	WD repeat and HMG-box DNA binding protein 1	ENSG00000198554	14	q22.3	O75717	CMG complex(GO:0071162);GINS complex(GO:0000811);MCM complex(GO:0042555);MCM core complex(GO:0097373);nuclear pre-replicative complex(GO:0005656);origin recognition complex(GO:0000808);replication fork protection complex(GO:0031298)					0.735	0.001996	-0.2566	0.005988	0.03134	0.9221	0.9469	0.06067	0.9449	0.06898
NCAPG2	non-SMC condensin II complex subunit G2	ENSG00000146918	7	q36.3	Q86XI2						0.7342	0.001996	-0.006808	0.994	0.5688	0.1299	0.89	0.1531	0.8918	0.1539
TRIM65	tripartite motif containing 65	ENSG00000141569	17	q25.1	Q6PJ69						0.7341	0.001996	-0.166	0.07186	0.6703	0.07792	0.06258	0.0908	0.04768	0.06221
C9orf69/TMEM250	transmembrane protein 250	ENSG00000238227	9	q34.3	H0YL14						0.734	0.001996	-0.1622	0.07984	NA	NA	NA	NA	NA	NA
AL138781.2		ENSG00000259272	9								0.734	0.001996	-0.1622	0.07984	NA	NA	NA	NA	NA	NA
TYMS	thymidylate synthetase	ENSG00000176890	18	p11.32	P04818					DB00293; DB00322; DB00432; DB00441; DB00544; DB00563; DB00642; DB01101; DB01643; DB03541; DB03800; DB04530; DB05116; DB05308; DB05457; DB06813; DB07577; DB08478; DB08479; DB08734; DB09256; DB09327	0.7326	0.001996	-0.09402	0.3114	0.5944	0.09957	0.4813	0.4172	0.3933	0.3906
POLQ	DNA polymerase theta	ENSG00000051341	3	q13.33	O75417	cytoplasm(GO:0005737);nucleus(GO:0005634)					0.7314	0.001996	0.1792	0.02395	0.4065	0.2121	0.3593	0.2159	0.3583	0.2269
C21orf58	chromosome 21 open reading frame 58	ENSG00000160298	21	q22.3	P58505						0.7309	0.001996	-0.04513	0.5868	0.4597	0.1645	0.07735	0.08495	0.08567	0.09715
RHBDF2	rhomboid 5 homolog 2	ENSG00000129667	17	q25.1	Q6PJF5	endoplasmic reticulum membrane(GO:0005789);plasma membrane(GO:0005886);vacuole(GO:0005773)			1 - high confidence		0.7298	0.001996	-0.1845	0.05589	-0.5214	0.1126	0.144	0.11	0.1359	0.1202
RAD51AP1	RAD51 associated protein 1	ENSG00000111247	12	p13.32	Q96B01						0.7289	0.001996	0.154	0.09381	0.1609	0.6017	0.004258	0.01338	0.003115	0.009802
CBX8	chromobox 8	ENSG00000141570	17	q25.3	Q9HC52						0.7288	0.001996	0.04349	0.6886	0.9383	0.0303	0.00831	0.01847	0.00791	0.03271
CEP85	centrosomal protein 85	ENSG00000130695	1	p36.11	Q6P2H3	centriole(GO:0005814);centrosome(GO:0005813)					0.728	0.001996	-0.03009	0.7745	0.03762	0.8961	0.486	0.2462	0.4778	0.232
ARHGAP11A	Rho GTPase activating protein 11A	ENSG00000198826	15	q13.3	Q6P4F7						0.7263	0.001996	0.07954	0.4291	0.7963	0.04762	0.2705	0.2227	0.2383	0.2243
ASPM	abnormal spindle microtubule assembly	ENSG00000066279	1	q31.3	Q8IZT6						0.7259	0.001996	0.03163	0.7824	-0.07044	0.8268	0.3888	0.2577	0.3892	0.2595
XRCC2	X-ray repair cross complementing 2	ENSG00000196584	7	q36.1	O43543						0.7254	0.001996	0.03557	0.6188	0.06403	0.8225	0.5735	0.2902	0.6178	0.2727
DBNL	drebrin like	ENSG00000136279	7	p13	Q9UJU6	actin cytoskeleton(GO:0015629)					0.7248	0.001996	-0.05484	0.5888	0.6885	0.05195	0.0254	0.03846	0.02753	0.05912
HIST1H2AL	histone cluster 1 H2A family member l	ENSG00000198374	6	p22.1							0.7245	0.001996	0.1686	0.08583	NA	NA	0.05014	0.07631	0.05174	0.08069
APEX2	apurinic/apyrimidinic endodeoxyribonuclease 2	ENSG00000169188	X	p11.21	Q9UBZ4	nucleus(GO:0005634)					0.7207	0.001996	-0.3489	0.001996	-0.1122	0.7013	0.2067	0.2514	0.2133	0.2533
NUDT22	nudix hydrolase 22	ENSG00000149761	11	q13.1	Q9BRQ3						0.7205	0.001996	-0.1794	0.03992	0.08571	0.7229	0.1333	0.1262	0.1337	0.124
CPSF4	cleavage and polyadenylation specific factor 4	ENSG00000160917	7	q22.1	O95639	mRNA cleavage factor complex(GO:0005849)					0.719	0.001996	-0.2194	0.01198	-0.01172	0.9827	0.9906	0.03405	0.9915	0.03158
WDR53	WD repeat domain 53	ENSG00000185798	3	q29	Q7Z5U6						0.7177	0.001996	-0.225	0.007984	-0.4387	0.1905	0.09988	0.08382	0.09438	0.09688
CDK1	cyclin dependent kinase 1	ENSG00000170312	10	q21.2	P06493	nucleus(GO:0005634)				DB02052; DB02116; DB02950; DB03428; DB03496; DB04014; DB06195; DB08142; DB12010	0.7174	0.001996	0.2667	0.00998	0.469	0.1775	0.9954	0.02588	0.9973	0.01183
KCTD5	potassium channel tetramerization domain containing 5	ENSG00000167977	16	p13.3	Q9NXV2	cullin-RING ubiquitin ligase complex(GO:0031461);cytoplasm(GO:0005737)					0.7161	0.001996	-0.1402	0.1178	-0.03632	0.8052	0.1014	0.1831	0.07661	0.1519
AURKA	aurora kinase A	ENSG00000087586	20	q13.2	O14965	centriole(GO:0005814);centrosome(GO:0005813);condensed nuclear chromosome, centromeric region(GO:0000780);microtubule associated complex(GO:0005875);spindle microtubule(GO:0005876);spindle midzone(GO:0051233);spindle pole(GO:0000922)				DB02482; DB05169; DB05198; DB05220; DB06134; DB06347; DB06486; DB07186; DB07266; DB07360; DB07362; DB07545; DB07801; DB08065; DB08066; DB12010; DB13061	0.7151	0.001996	0.1165	0.2395	0.1809	0.5152	0.9595	0.04261	0.9525	0.06504
HIST1H1B	histone cluster 1 H1 family member b	ENSG00000184357	6	p22.1	P16401	nuclear chromatin(GO:0000790)					0.7146	0.001996	-0.1465	0.0998	NA	NA	0.016	0.04044	0.01121	0.02265
VARS2	valyl-tRNA synthetase 2, mitochondrial	ENSG00000137411	6	p21.33	Q5ST30	cytosol(GO:0005829)					0.714	0.001996	-0.2639	0.005988	0.1425	0.6494	0.7644	0.2049	0.7672	0.2092
MIF4GD	MIF4G domain containing	ENSG00000125457	17	q25.1	A9UHW6	cytosol(GO:0005829)					0.7138	0.001996	-0.1574	0.06986	0.4524	0.1775	0.0742	0.09154	0.06239	0.08013
KIF23	kinesin family member 23	ENSG00000137807	15	q23	Q02241	microtubule associated complex(GO:0005875);microtubule(GO:0005874)					0.7135	0.001996	-0.2085	0.01198	0.05752	0.8571	0.9677	0.06401	0.9685	0.03672
RPS4X	ribosomal protein S4 X-linked	ENSG00000198034	X	q13.1	P62701	cytosolic small ribosomal subunit(GO:0022627)					0.712	0.001996	0.4212	0.001996	1.22	0.008658	0.9921	0.02472	0.9935	0.02314
MRPL28	mitochondrial ribosomal protein L28	ENSG00000086504	16	p13.3	Q13084						0.712	0.001996	-0.2712	0.005988	-0.5575	0.09524	0.6513	0.2017	0.6276	0.2281
CHEK1	checkpoint kinase 1	ENSG00000149554	11	q24.2	O14757	cytoplasm(GO:0005737);nucleus(GO:0005634)				DB05149; DB06486; DB06852; DB06876; DB07025; DB07034; DB07037; DB07038; DB07075; DB07078; DB07158; DB07213; DB07228; DB07243; DB07311; DB07314; DB07320; DB07336; DB07647; DB07648; DB07653; DB07654; DB07655; DB07959; DB08392; DB08393; DB08683; DB08774; DB08776; DB08777; DB08778; DB08779; DB08780; DB08781; DB12010	0.712	0.001996	-0.2223	0.01597	0.2679	0.4589	0.9889	0.05356	0.9898	0.03031
CDC45	cell division cycle 45	ENSG00000093009	22	q11.21	O75419	CMG complex(GO:0071162);GINS complex(GO:0000811);MCM complex(GO:0042555);MCM core complex(GO:0097373);chromosome, telomeric region(GO:0000781);nuclear pre-replicative complex(GO:0005656);origin recognition complex(GO:0000808);replication fork protection complex(GO:0031298)					0.7113	0.001996	0.2644	0.00998	0.2617	0.4242	0.999	0.007742	0.9992	0.003483
CAD	carbamoyl-phosphate synthetase 2, aspartate transcarbamylase, and dihydroorotase	ENSG00000084774	2	p23.3	P27708	cytoplasm(GO:0005737)				DB03459	0.7109	0.001996	0.1006	0.2575	0.1652	0.6623	0.3523	0.3304	0.2776	0.3082
TMEM63C	transmembrane protein 63C	ENSG00000165548	14	q24.3	Q9P1W3	plasma membrane(GO:0005886)			2 - putative		0.7091	0.001996	0.08242	0.3673	0.5686	0.1039	0.01333	0.04646	0.01189	0.03255
B3GALT6	beta-1,3-galactosyltransferase 6	ENSG00000176022	1	p36.33	Q96L58						0.7074	0.001996	-0.0622	0.4611	0.9478	0.02597	0.084	0.1435	0.09509	0.1444
PSMG3	proteasome assembly chaperone 3	ENSG00000157778	7	p22.3	Q9BT73	intracellular(GO:0005622);protein-containing complex(GO:0032991)					0.706	0.001996	0.01644	0.8942	-0.4821	0.1602	0.9244	0.1274	0.9302	0.09047
MRPL38	mitochondrial ribosomal protein L38	ENSG00000204316	17	q25.1	Q96DV4						0.706	0.001996	-0.3154	0.001996	0.2179	0.4892	0.7947	0.1747	0.7854	0.1848
BRCA1	BRCA1 DNA repair associated	ENSG00000012048	17	q21.31	P38398	nuclear part(GO:0044428);plasma membrane(GO:0005886);ubiquitin ligase complex(GO:0000151)					0.7054	0.001996	-0.1401	0.1277	0.1991	0.5368	0.6758	0.2122	0.6671	0.2148
FN3K	fructosamine 3 kinase	ENSG00000167363	17	q25.3	Q9H479						0.7052	0.001996	-0.1747	0.03194	0.8447	0.0303	0.05619	0.0722	0.04604	0.06773
KCTD13	potassium channel tetramerization domain containing 13	ENSG00000174943	16	p11.2	Q8WZ19						0.7045	0.001996	-0.2691	0.003992	0.08162	0.8009	0.00783	0.01652	0.008245	0.01697
EZH2	enhancer of zeste 2 polycomb repressive complex 2 subunit	ENSG00000106462	7	q36.1	Q15910					DB12887; DB14581	0.7041	0.001996	0.552	0.001996	0.3172	0.3203	0.04655	0.127	0.02909	0.08774
CASC5/KNL1	kinetochore scaffold 1	ENSG00000137812	15	q15.1	Q8NG31						0.7026	0.001996	0.09022	0.3772	NA	NA	NA	NA	NA	NA
KHDRBS3	KH RNA binding domain containing, signal transduction associated 3	ENSG00000131773	8	q24.23	O75525						0.702	0.001996	0.03481	0.6707	1.52	0.004329	0.07126	0.07984	0.07138	0.08798
SPC25	SPC25 component of NDC80 kinetochore complex	ENSG00000152253	2		Q9HBM1	condensed chromosome kinetochore(GO:0000777)					0.6979	0.001996	0.2052	0.03194	0.738	0.05628	0.9712	0.03848	0.9704	0.03648
CDCA8	cell division cycle associated 8	ENSG00000134690	1	p34.3	Q53HL2	chromosome, centromeric region(GO:0000775);microtubule associated complex(GO:0005875);spindle midzone(GO:0051233)					0.6978	0.001996	-0.1958	0.04192	0.4167	0.2165	0.9956	0.02892	0.9964	0.01249
EME1	essential meiotic structure-specific endonuclease 1	ENSG00000154920	17	q21.33	Q96AY2	nuclear chromatin(GO:0000790);protein-containing complex(GO:0032991)					0.6958	0.001996	-0.01779	0.7964	-0.0527	0.8528	0.03965	0.07351	0.04827	0.1045
ICT1/MRPL58	mitochondrial ribosomal protein L58	ENSG00000167862	17	q25.1	Q14197						0.6948	0.001996	-0.1522	0.06587	NA	NA	NA	NA	NA	NA
FTSJ2/MRM2	mitochondrial rRNA methyltransferase 2	ENSG00000122687	7	p22.3	Q9UI43						0.6936	0.001996	-0.2222	0.007984	NA	NA	NA	NA	NA	NA
CDCA4	cell division cycle associated 4	ENSG00000170779	14	q32.33	Q9BXL8						0.6935	0.001996	-0.4656	0.001996	0.2819	0.3853	0.01081	0.02597	0.007951	0.01626
CA2	carbonic anhydrase 2	ENSG00000104267	8	q21.2	P00918					DB00562; DB00606	0.6928	0.001996	0.1274	0.2096	-1.53	0.008658	0.02304	0.03195	0.02157	0.05139
C1orf226	chromosome 1 open reading frame 226	ENSG00000239887	1	q23.3	A1L170						0.6924	0.001996	-0.5005	0.001996	0.4513	0.1991	0.08775	0.1085	0.08613	0.09318
C17orf70/FAAP100	FA core complex associated protein 100	ENSG00000185504	17	q25.3	Q0VG06						0.6921	0.001996	0.0438	0.6248	NA	NA	NA	NA	NA	NA
MCM5	minichromosome maintenance complex component 5	ENSG00000100297	22	q12.3	P33992						0.691	0.001996	-0.4487	0.001996	0.3772	0.2641	0.9808	0.05171	0.9819	0.02458
ZNF467	zinc finger protein 467	ENSG00000181444	7	q36.1	Q7Z7K2						0.6902	0.001996	0.1558	0.1018	0.387	0.2338	0.01032	0.02709	0.01088	0.04184
RP11-192H23.4		ENSG00000258472	17		E9PMD0						0.6894	0.001996	0.001747	0.994	NA	NA	NA	NA	NA	NA
FDX1L/FDX2	ferredoxin 2	ENSG00000167807	19	p13.2	E7EQL1						0.6894	0.001996	-0.3222	0.001996	NA	NA	NA	NA	NA	NA
MEN1	menin 1	ENSG00000133895	11	q13.1	O00255	chromatin(GO:0000785);histone methyltransferase complex(GO:0035097)					0.6888	0.001996	-0.1303	0.1138	0.3697	0.29	0.4334	0.3437	0.4249	0.3305
FEN1	flap structure-specific endonuclease 1	ENSG00000168496	11	q12.2	P39748	nucleus(GO:0005634)				DB01592; DB14488; DB14489; DB14490; DB14491; DB14501	0.6884	0.001996	0.1179	0.2236	0.5154	0.1515	0.9083	0.1377	0.913	0.1287
ZNF71	zinc finger protein 71	ENSG00000197951	19	q13.43	Q9NQZ8						0.6876	0.001996	-0.4133	0.001996	1.42	0.004329	0.05802	0.06861	0.05989	0.07669
FANCB	FA complementation group B	ENSG00000181544	X	p22.2	Q8NB91	Fanconi anaemia nuclear complex(GO:0043240)					0.6868	0.001996	-0.2056	0.02395	0.1894	0.5411	0.001899	0.007631	0.003351	0.01842
C12orf66	chromosome 12 open reading frame 66	ENSG00000174206	12	q14.2	Q96MD2	intracellular(GO:0005622);protein-containing complex(GO:0032991)					0.6864	0.001996	-0.2433	0.01198	0.2858	0.4069	0.00597	0.01803	0.008506	0.03021
PNPO	pyridoxamine 5'-phosphate oxidase	ENSG00000108439	17	q21.32	Q9NVS9					DB00114; DB03247; DB03345	0.6862	0.001996	-0.2023	0.02994	0.2192	0.5065	0.05853	0.08037	0.05392	0.07509
PLCB3	phospholipase C beta 3	ENSG00000149782	11	q13.1	Q01970	intracellular(GO:0005622)					0.685	0.001996	-0.5254	0.001996	-0.3614	0.3074	0.05596	0.09765	0.05609	0.0983
NOL6	nucleolar protein 6	ENSG00000165271	9	p13.3	Q9H6R4	90S preribosome(GO:0030686);small-subunit processome(GO:0032040);t-UTP complex(GO:0034455)					0.6847	0.001996	-0.006714	0.984	0.08865	0.7532	0.9436	0.08918	0.942	0.08026
ANAPC11	anaphase promoting complex subunit 11	ENSG00000141552	17	q25.3	Q9NYG5	anaphase-promoting complex(GO:0005680)					0.684	0.001996	-0.2562	0.001996	1.05	0.01299	0.9912	0.02855	0.992	0.01212
PLA2G15	phospholipase A2 group XV	ENSG00000103066	16	q22.1	Q8NCC3			Lysosome, Secreted (curated)			0.6837	0.001996	-0.1397	0.1158	-0.6648	0.07792	0.02282	0.03372	0.02902	0.04229
RALA	RAS like proto-oncogene A	ENSG00000006451	7	p14.1	P11233					DB04315	0.683	0.001996	-0.1717	0.0499	-0.03378	0.9177	0.08028	0.09385	0.08067	0.09695
LPL	lipoprotein lipase	ENSG00000175445	8	p21.3	P06858		Predicted to be secreted	Plasma membrane, Secreted (curated)		DB06439; DB09568; DB13751	0.6824	0.001996	0.3052	0.001996	0.4343	0.3203	0.001813	0.004364	0.0021	0.01031
DNASE1L1	deoxyribonuclease 1 like 1	ENSG00000013563	X	q28	P49184	nucleus(GO:0005634)			3 - unspecific		0.6818	0.001996	-0.09843	0.2315	0.2771	0.4329	0.002605	0.009635	0.001856	0.008636
MRPS7	mitochondrial ribosomal protein S7	ENSG00000125445	17	q25.1	Q9Y2R9						0.6791	0.001996	-0.4435	0.001996	0.1995	0.5628	0.6651	0.2135	0.6511	0.2194
CLSPN	claspin	ENSG00000092853	1	p34.3	Q9HAW4						0.6786	0.001996	0.02839	0.8124	0.5439	0.1342	0.6894	0.221	0.6578	0.2372
GATA2	GATA binding protein 2	ENSG00000179348	3	q21.3	P23769	nuclear chromatin(GO:0000790)					0.678	0.001996	-0.3748	0.001996	0.9154	0.02165	0.01075	0.06935	0.007529	0.03924
LPCAT1	lysophosphatidylcholine acyltransferase 1	ENSG00000153395	5		Q8NF37						0.6777	0.001996	0.1647	0.07585	1.15	0.004329	0.02956	0.05144	0.03671	0.08701
RTN4R	reticulon 4 receptor	ENSG00000040608	22	q11.21	Q9BZR6				1 - high confidence		0.6768	0.001996	-0.3184	0.001996	0.6327	0.08225	0.02246	0.05639	0.02103	0.04432
ELOVL6	ELOVL fatty acid elongase 6	ENSG00000170522	4	q25	Q9H5J4	integral component of endoplasmic reticulum membrane(GO:0030176);plasma membrane(GO:0005886);vacuole(GO:0005773)			2 - putative		0.6762	0.001996	-0.1958	0.02196	-0.2119	0.4762	0.01076	0.03158	0.009219	0.01987
ATP13A1	ATPase 13A1	ENSG00000105726	19	p13.11	Q9HD20	cell(GO:0005623)					0.6754	0.001996	0.09546	0.2994	0.2309	0.4935	0.1405	0.1625	0.1617	0.1757
GAS2L3	growth arrest specific 2 like 3	ENSG00000139354	12	q23.1	Q86XJ1						0.6753	0.001996	0.05456	0.5549	0.4011	0.2165	0.001402	0.003494	0.001884	0.005194
RGS11	regulator of G protein signaling 11	ENSG00000076344	16	p13.3	O94810						0.6748	0.001996	-0.09661	0.2994	0.5015	0.1472	0.01038	0.03697	0.005306	0.008729
FIBP	FGF1 intracellular binding protein	ENSG00000172500	11	q13.1	O43427						0.6745	0.001996	-0.4385	0.001996	0.3753	0.2987	0.2015	0.175	0.1972	0.1711
P2RY11	purinergic receptor P2Y11	ENSG00000244165	19	p13.2	Q96G91				1 - high confidence		0.6744	0.001996	0.01346	0.8962	0.625	0.09957	0.01489	0.02481	0.01937	0.05004
TMEM97	transmembrane protein 97	ENSG00000109084	17	q11.2	Q5BJF2	endoplasmic reticulum(GO:0005783);plasma membrane(GO:0005886);vacuole(GO:0005773)					0.674	0.001996	-0.04353	0.6228	0.8998	0.02165	0.3595	0.2022	0.3375	0.1983
CHRAC1	chromatin accessibility complex subunit 1	ENSG00000104472	8	q24.3	Q9NRG0						0.674	0.001996	-0.1064	0.2555	0.5673	0.1126	0.09623	0.114	0.0831	0.1151
CDC25C	cell division cycle 25C	ENSG00000158402	5	q31.2	P30307	cytoplasm(GO:0005737);nucleus(GO:0005634)					0.6737	0.001996	0.07967	0.3932	0.357	0.2727	0.1447	0.1078	0.1488	0.1071
PYGO2	pygopus family PHD finger 2	ENSG00000163348	1	q21.3	Q9BRQ0						0.6729	0.001996	-0.3234	0.003992	0.5575	0.09524	0.1322	0.1381	0.1199	0.1225
OIP5	Opa interacting protein 5	ENSG00000104147	15	q15.1	O43482	chromatin(GO:0000785);chromosome, centromeric region(GO:0000775);nucleus(GO:0005634)					0.6728	0.001996	0.1295	0.1756	0.4498	0.1775	0.9112	0.1381	0.9271	0.09238
SLC39A3	solute carrier family 39 member 3	ENSG00000141873	19	p13.3	Q9BRY0						0.672	0.001996	-0.2926	0.003992	0.562	0.1169	0.00551	0.01673	0.005153	0.009588
MGAT4B	alpha-1,3-mannosyl-glycoprotein 4-beta-N-acetylglucosaminyltransferase B	ENSG00000161013	5		Q9UQ53				3 - unspecific		0.6707	0.001996	0.1203	0.2036	-0.1621	0.5931	0.0158	0.03008	0.01824	0.0324
NACC1	nucleus accumbens associated 1	ENSG00000160877	19	p13.13	Q96RE7						0.6701	0.001996	-0.2826	0.001996	1.1	0.01299	0.1348	0.1418	0.1453	0.1554
CENPK	centromere protein K	ENSG00000123219	5	q12.3	Q9BS16						0.6701	0.001996	-0.2309	0.00998	-0.7856	0.03463	0.9724	0.03242	0.9728	0.03347
GAL3ST4	galactose-3-O-sulfotransferase 4	ENSG00000197093	7	q22.1	Q96RP7						0.6689	0.001996	-0.4202	0.001996	-0.829	0.03896	0.1164	0.1069	0.1191	0.1012
UHRF1	ubiquitin like with PHD and ring finger domains 1	ENSG00000034063	19	p13.3	Q96T88	nuclear heterochromatin(GO:0005720)					0.6682	0.001996	-0.1152	0.1876	0.6149	0.1039	NA	NA	NA	NA
GINS2	GINS complex subunit 2	ENSG00000131153	16	q24.1	Q9Y248	CMG complex(GO:0071162);GINS complex(GO:0000811);MCM complex(GO:0042555);MCM core complex(GO:0097373);nuclear pre-replicative complex(GO:0005656);origin recognition complex(GO:0000808);replication fork protection complex(GO:0031298)					0.6678	0.001996	-0.3944	0.001996	0.1362	0.6667	0.9981	0.02064	0.9995	0.002014
TMEM132A	transmembrane protein 132A	ENSG00000006118	11	q12.2	Q24JP5	Golgi apparatus(GO:0005794);endoplasmic reticulum(GO:0005783);plasma membrane(GO:0005886);vacuole(GO:0005773)			1 - high confidence		0.6673	0.001996	0.3679	0.001996	-0.1698	0.5844	0.02825	0.04332	0.03101	0.06002
TMEM229B	transmembrane protein 229B	ENSG00000198133	14	q24.1	Q8NBD8						0.6669	0.001996	-0.06734	0.3792	0.614	0.06494	0.03322	0.04224	0.04755	0.07769
POLE3	DNA polymerase epsilon 3, accessory subunit	ENSG00000148229	9	q32	Q9NRF9	DNA polymerase complex(GO:0042575);nuclear chromosome part(GO:0044454)				DB00242	0.6668	0.001996	-0.2805	0.003992	0.0867	0.7662	0.3709	0.2934	0.3704	0.3103
PLEKHJ1	pleckstrin homology domain containing J1	ENSG00000104886	19	p13.3	Q9NW61	cytosol(GO:0005829);early endosome(GO:0005769);plasma membrane(GO:0005886);recycling endosome(GO:0055037);trans-Golgi network(GO:0005802);vacuole(GO:0005773)					0.6665	0.001996	-0.1011	0.2216	0.8924	0.01732	0.06543	0.08954	0.06044	0.08154
UNG	uracil DNA glycosylase	ENSG00000076248	12	q24.11	P13051	mitochondrion(GO:0005739);nucleus(GO:0005634)				DB06990; DB07116; DB07760	0.6652	0.001996	-0.3392	0.003992	0.3923	0.2381	0.03506	0.05739	0.03163	0.05375
HIST1H2AM	histone cluster 1 H2A family member m	ENSG00000233224	6	p22.1							0.665	0.001996	-0.1059	0.2615	NA	NA	0.2628	0.1495	0.255	0.1548
SLC25A19	solute carrier family 25 member 19	ENSG00000125454	17	q25.1	Q9HC21	integral component of mitochondrial inner membrane(GO:0031305)					0.6631	0.001996	0.0269	0.7525	0.3453	0.29	0.2266	0.2155	0.2382	0.2183
KIF18A	kinesin family member 18A	ENSG00000121621	11	p14.1	Q8NI77	cytoplasmic microtubule(GO:0005881);microtubule associated complex(GO:0005875);mitotic spindle(GO:0072686);nucleus(GO:0005634);spindle microtubule(GO:0005876);spindle midzone(GO:0051233)					0.6628	0.001996	-0.2494	0.003992	-0.1876	0.5455	0.8791	0.2214	0.9008	0.1838
CYB561D1	cytochrome b561 family member D1	ENSG00000174151	1	p13.3	Q8N8Q1						0.6624	0.001996	-0.3078	0.003992	-0.1609	0.619	0.09655	0.1148	0.07616	0.08777
TLCD1	TLC domain containing 1	ENSG00000160606	17	q11.2	Q96CP7						0.662	0.001996	0.1679	0.06387	-0.4939	0.1558	0.3742	0.2115	0.3626	0.195
C7orf70/FAM220A	family with sequence similarity 220 member A	ENSG00000178397	7	p22.1	Q7Z4H9						0.6619	0.001996	-0.3267	0.001996	NA	NA	NA	NA	NA	NA
NDC80	NDC80 kinetochore complex component	ENSG00000080986	18	p11.32	O14777	condensed nuclear chromosome kinetochore(GO:0000778)					0.6616	0.001996	-0.3153	0.001996	0.198	0.4632	0.9797	0.03642	0.9769	0.04162
BRIP1	BRCA1 interacting protein C-terminal helicase 1	ENSG00000136492	17	q23.2	Q9BX63						0.6616	0.001996	-0.1742	0.05788	-0.02529	0.9134	0.4006	0.2275	0.3877	0.2316
TOR3A	torsin family 3 member A	ENSG00000186283	1	q25.2	Q9H497				3 - unspecific		0.6615	0.001996	-0.166	0.05389	0.07991	0.8052	0.04178	0.05925	0.03913	0.05234
RBM10	RNA binding motif protein 10	ENSG00000182872	X	p11.3	P98175						0.6606	0.001996	-0.09534	0.2715	1.08	0.01732	0.6195	0.2442	0.5948	0.2616
CENPE	centromere protein E	ENSG00000138778	4	q24	Q02224	microtubule associated complex(GO:0005875);microtubule(GO:0005874)				DB06097	0.6604	0.001996	-0.2092	0.01996	0.2971	0.381	0.6596	0.2228	0.6644	0.225
EDARADD	EDAR associated death domain	ENSG00000186197	1	q42.3	Q8WWZ3						0.6588	0.001996	-0.2319	0.00998	0.1574	0.6147	0.02191	0.04541	0.02374	0.04296
CADPS	calcium dependent secretion activator	ENSG00000163618	3	p14.2	Q9ULU8						0.6576	0.001996	-0.1788	0.02794	0.7551	0.03463	0.01963	0.04413	0.01857	0.03925
MCM10	minichromosome maintenance 10 replication initiation factor	ENSG00000065328	10	p13	Q7L590	CMG complex(GO:0071162);GINS complex(GO:0000811);MCM complex(GO:0042555);MCM core complex(GO:0097373);nuclear pre-replicative complex(GO:0005656);origin recognition complex(GO:0000808);replication fork protection complex(GO:0031298)					0.6569	0.001996	0.1212	0.2196	0.6643	0.06494	0.3209	0.2319	0.3302	0.2357
DCTPP1	dCTP pyrophosphatase 1	ENSG00000179958	16	p11.2	Q9H773	cytosol(GO:0005829)					0.656	0.001996	-0.1318	0.1138	0.4436	0.1688	0.07365	0.08735	0.07045	0.07525
KIF4A	kinesin family member 4A	ENSG00000090889	X	q13.1	O95239	microtubule associated complex(GO:0005875);microtubule(GO:0005874)					0.6555	0.001996	0.4998	0.001996	0.6042	0.09524	0.645	0.2951	0.6609	0.2968
CLCN4	chloride voltage-gated channel 4	ENSG00000073464	X	p22.2	P51793	Golgi apparatus(GO:0005794);early endosome(GO:0005769);integral component of plasma membrane(GO:0005887);vacuole(GO:0005773)					0.6548	0.001996	-0.2122	0.01198	0.6403	0.06926	0.00298	0.005449	0.003614	0.01327
ZDHHC11	zinc finger DHHC-type containing 11	ENSG00000188818	5	p15.33	Q9H8X9	Golgi apparatus(GO:0005794);endoplasmic reticulum(GO:0005783);plasma membrane(GO:0005886);vacuole(GO:0005773)					0.6538	0.001996	0.282	0.003992	0.5771	0.08658	0.1003	0.1239	0.1092	0.1461
RPL39	ribosomal protein L39	ENSG00000198918	X	q24	P62891	cytosolic large ribosomal subunit(GO:0022625)					0.6533	0.001996	0.05412	0.5369	-0.578	0.06926	0.8032	0.1787	0.8198	0.1561
AR	androgen receptor	ENSG00000169083	X	q12	P10275					DB00255; DB00367; DB00396; DB00421; DB00499; DB00621; DB00623; DB00624; DB00648; DB00655; DB00665; DB00675; DB00717; DB00858; DB00957; DB00984; DB01026; DB01063; DB01128; DB01185; DB01395; DB01406; DB01420; DB01428; DB01481; DB01541; DB01564; DB01608; DB01708; DB02266; DB02901; DB02932; DB02998; DB04709; DB04839; DB05234; DB06133; DB06412; DB06710; DB06713; DB06718; DB06870; DB07039; DB07286; DB0…	0.653	0.001996	-0.03391	0.7804	0.4014	0.2165	0.01533	0.0566	0.01264	0.02901
PCNT	pericentrin	ENSG00000160299	21	q22.3	O95613						0.6523	0.001996	-0.1396	0.1417	0.3691	0.2338	0.3001	0.2381	0.2987	0.2314
AK8	adenylate kinase 8	ENSG00000165695	9	q34.13	Q96MA6					DB01717	0.6511	0.001996	-0.222	0.01996	-0.1531	0.5974	0.04528	0.04643	0.04653	0.05114
DNAJC9	DnaJ heat shock protein family (Hsp40) member C9	ENSG00000213551	10	q22.2	Q8WXX5	cytoplasm(GO:0005737);nucleus(GO:0005634)					0.6502	0.001996	-0.441	0.001996	0.3282	0.3203	0.8986	0.1465	0.9105	0.1405
RBM15B	RNA binding motif protein 15B	ENSG00000179837	3	p21.2	Q8NDT2						0.65	0.001996	-0.1672	0.06387	1.28	0.01299	0.04598	0.06388	0.04523	0.0628
RPS26	ribosomal protein S26	ENSG00000197728	12	q13.2	P62854	cytosolic small ribosomal subunit(GO:0022627)					0.6493	0.001996	-0.1172	0.1776	0.7935	0.04762	0.6705	0.2095	0.6963	0.2105
ZNF581	zinc finger protein 581	ENSG00000171425	19	q13.42	Q9P0T4						0.6487	0.001996	-0.00646	0.8902	-0.02068	0.987	0.05054	0.06471	0.059	0.08947
CDC25A	cell division cycle 25A	ENSG00000164045	3	p21.31	P30304	cytoplasm(GO:0005737);nucleus(GO:0005634)					0.6482	0.001996	-0.008732	0.8882	0.6298	0.09091	0.1995	0.1777	0.2287	0.1941
TMEM110/STIMATE	STIM activating enhancer	ENSG00000213533	3	p21.1	Q86TL2						0.6481	0.001996	-0.5355	0.001996	NA	NA	NA	NA	NA	NA
RAD51	RAD51 recombinase	ENSG00000051180	15	q15.1	Q06609	condensed nuclear chromosome(GO:0000794)				DB04395; DB12742	0.6471	0.001996	-0.07981	0.2874	-0.06108	0.8658	0.8908	0.118	0.8983	0.1171
SCAMP5	secretory carrier membrane protein 5	ENSG00000198794	15	q24.2	Q8TAC9	Golgi membrane(GO:0000139);endosome membrane(GO:0010008);plasma membrane(GO:0005886);recycling endosome(GO:0055037);trans-Golgi network(GO:0005802);vacuole(GO:0005773)					0.6468	0.001996	-0.1155	0.1936	0.6886	0.05195	0.02767	0.05258	0.02692	0.03626
CCNB2	cyclin B2	ENSG00000157456	15	q22.2	O95067	centriole(GO:0005814);centrosome(GO:0005813);cyclin-dependent protein kinase holoenzyme complex(GO:0000307);nucleus(GO:0005634)					0.6467	0.001996	0.02341	0.7685	0.03929	0.8961	0.0187	0.04148	0.01274	0.02777
TOMM40L	translocase of outer mitochondrial membrane 40 like	ENSG00000158882	1	q23.3	Q969M1	membrane protein complex(GO:0098796);mitochondrial membrane part(GO:0044455);mitochondrial outer membrane(GO:0005741);mitochondrial protein complex(GO:0098798)					0.6462	0.001996	-0.2557	0.005988	0.04876	0.8528	0.02579	0.03894	0.02701	0.05293
ABCC5	ATP binding cassette subfamily C member 5	ENSG00000114770	3	q27.1	O15440				2 - putative	DB11672; DB14635	0.6459	0.001996	-0.2166	0.01597	0.6751	0.04762	0.005318	0.01109	0.004495	0.0102
SET	SET nuclear proto-oncogene	ENSG00000119335	9	q34.11	Q01105						0.6458	0.001996	0.2422	0.01597	0.165	0.6017	0.466	0.2202	0.444	0.2204
ESCO2	establishment of sister chromatid cohesion N-acetyltransferase 2	ENSG00000171320	8	p21.1	Q56NI9						0.6456	0.001996	0.149	0.1118	0.3671	0.2727	0.2354	0.2423	0.2392	0.2308
C12orf48/PARPBP	PARP1 binding protein	ENSG00000185480	12	q23.2	Q9NWS1						0.645	0.001996	-0.1921	0.02794	NA	NA	NA	NA	NA	NA
HTR2B	5-hydroxytryptamine receptor 2B	ENSG00000135914	2	q37.1	P41595	dendrite(GO:0030425);integral component of plasma membrane(GO:0005887);intracellular(GO:0005622);plasma membrane region(GO:0098590)			1 - high confidence	DB01221; DB06678	0.6445	0.001996	-0.03971	0.6667	0.7812	0.03463	0.0238	0.03372	0.02654	0.06218
SCARB1	scavenger receptor class B member 1	ENSG00000073060	12	q24.31	Q8WTV0				1 - high confidence	DB00144	0.6444	0.001996	0.06598	0.489	0.05119	0.8961	0.1449	0.138	0.1393	0.1297
TBRG4	transforming growth factor beta regulator 4	ENSG00000136270	7	p13	Q969Z0						0.6442	0.001996	0.1699	0.05988	0.1907	0.5368	0.1406	0.1744	0.1338	0.1688
C5orf55/EXOC3-AS1	EXOC3 antisense RNA 1	ENSG00000221990	5	p15.33				Secreted (curated)			0.6436	0.001996	-0.01486	0.8263	NA	NA	NA	NA	NA	NA
HOXC9	homeobox C9	ENSG00000180806	12	q13.13	P31274						0.6429	0.001996	-0.3555	0.001996	0.1376	0.5671	0.03526	0.05047	0.03391	0.05455
CDKN2C	cyclin dependent kinase inhibitor 2C	ENSG00000123080	1	p32.3	P42773						0.6429	0.001996	-0.2182	0.01397	0.7974	0.01299	0.001405	0.009278	0.0007805	0.003628
SRD5A3	steroid 5 alpha-reductase 3	ENSG00000128039	4	q12	Q9H8P0	endoplasmic reticulum(GO:0005783);plasma membrane(GO:0005886);vacuole(GO:0005773)				DB00421	0.6413	0.001996	-0.04726	0.5529	-0.6599	0.04329	0.3613	0.2192	0.3579	0.2323
CYHR1	cysteine and histidine rich 1	ENSG00000187954	8	q24.3	Q6ZMK1						0.6413	0.001996	-0.1166	0.1836	0.8607	0.02165	0.263	0.1934	0.2371	0.1717
BRCA2	BRCA2 DNA repair associated	ENSG00000139618	13	q13.1	P51587						0.6412	0.001996	-0.2001	0.01796	0.0239	0.9351	0.7159	0.2315	0.7239	0.2307
NVL	nuclear VCP like	ENSG00000143748	1	q42.11	O15381	nucleus(GO:0005634)					0.6403	0.001996	0.1112	0.1836	0.6513	0.06494	0.9591	0.03525	0.959	0.04037
C12orf52/RITA1	RBPJ interacting and tubulin associated 1	ENSG00000139405	12	q24.13	Q96K30						0.6395	0.001996	-0.119	0.1677	NA	NA	NA	NA	NA	NA
BEND3	BEN domain containing 3	ENSG00000178409	6	q21	Q5T5X7						0.6388	0.001996	0.193	0.04192	0.3089	0.303	0.2199	0.1943	0.2316	0.1878
C9orf100/ARHGEF39	Rho guanine nucleotide exchange factor 39	ENSG00000137135	9	p13.3	Q8N4T4						0.6378	0.001996	-0.2437	0.003992	NA	NA	NA	NA	NA	NA
PLXNA3	plexin A3	ENSG00000130827	X	q28	P51805	integral component of plasma membrane(GO:0005887);receptor complex(GO:0043235)			1 - high confidence		0.6364	0.001996	-0.03399	0.6707	-0.2422	0.4416	0.01172	0.03288	0.008548	0.02493
MFSD3	major facilitator superfamily domain containing 3	ENSG00000167700	8	q24.3	Q96ES6						0.6361	0.001996	0.01772	0.8822	1.02	0.004329	0.02615	0.05186	0.03049	0.06093
CKAP2L	cytoskeleton associated protein 2 like	ENSG00000169607	2	q14.1	Q8IYA6						0.6361	0.001996	0.1667	0.07984	0.2667	0.3723	0.1245	0.1613	0.1288	0.1766
C4orf42/CTBP1-DT	CTBP1 divergent transcript	ENSG00000196810	4	p16.3							0.636	0.001996	-0.2552	0.007984	NA	NA	NA	NA	NA	NA
DBN1	drebrin 1	ENSG00000113758	5	q35.3	Q16643	actin cytoskeleton(GO:0015629)					0.6351	0.001996	-0.2913	0.003992	0.1553	0.7013	0.02843	0.04744	0.02893	0.05251
C3orf67	chromosome 3 open reading frame 67	ENSG00000163689	3	p14.2	Q6ZVT6			Secreted (likely)			0.6341	0.001996	-0.07862	0.3333	NA	NA	0.003491	0.01781	0.002665	0.01252
ANGPT2	angiopoietin 2	ENSG00000091879	8	p23.1	O15123	extracellular region(GO:0005576)		Secreted (curated)		DB15303	0.633	0.001996	-0.1279	0.1277	0.6442	0.1558	0.02004	0.02589	0.02308	0.03444
P2RX5	purinergic receptor P2X 5	ENSG00000083454	17	p13.2	Q93086	integral component of organelle membrane(GO:0031301);nuclear inner membrane(GO:0005637);plasma membrane(GO:0005886);postsynapse(GO:0098794);vacuole(GO:0005773)				DB01069	0.6326	0.001996	0.2377	0.01397	-0.3558	0.2857	0.003876	0.01415	0.003318	0.008682
RP4-788L13.1/PLPPR4	phospholipid phosphatase related 4	ENSG00000117600	1	p21.3-p21.2							0.6323	0.001996	-0.1655	0.06387	NA	NA	NA	NA	NA	NA
TTYH2	tweety family member 2	ENSG00000141540	17	q25.1	Q9BSA4	plasma membrane(GO:0005886)			1 - high confidence		0.6317	0.001996	-0.1299	0.1178	0.4861	0.1818	0.1324	0.1383	0.1133	0.1136
CENPL	centromere protein L	ENSG00000120334	1	q25.1	Q8N0S6						0.6314	0.001996	-0.116	0.1717	0.4668	0.1688	0.2889	0.1889	0.2869	0.1899
SLC46A1	solute carrier family 46 member 1	ENSG00000076351	17	q11.2	Q96NT5				1 - high confidence		0.6312	0.001996	-0.05418	0.5649	0.6769	0.06061	NA	NA	NA	NA
PTGES2	prostaglandin E synthase 2	ENSG00000148334	9	q34.11	Q9H7Z7						0.6304	0.001996	-0.2414	0.01597	0.6256	0.06494	0.1387	0.1213	0.1461	0.1354
AKAP5	A-kinase anchoring protein 5	ENSG00000179841	14	q23.3	P24588	cell projection membrane(GO:0031253);dendritic spine(GO:0043197);leading edge membrane(GO:0031256);postsynaptic density(GO:0014069)					0.6303	0.001996	-0.1275	0.1417	0.8932	0.01732	0.01309	0.02035	0.01362	0.03298
CDKN3	cyclin dependent kinase inhibitor 3	ENSG00000100526	14	q22.2	Q16667	cilium(GO:0005929);cytoplasm(GO:0005737);intraciliary transport particle(GO:0030990);plasma membrane region(GO:0098590)					0.6291	0.001996	0.1401	0.1337	0.3175	0.3117	0.02143	0.03281	0.02343	0.04342
MAPK8IP2	mitogen-activated protein kinase 8 interacting protein 2	ENSG00000008735	22	q13.33	Q13387						0.6283	0.001996	0.3078	0.001996	0.5315	0.1212	NA	NA	NA	NA
RFC2	replication factor C subunit 2	ENSG00000049541	7	q11.23	P35250	nucleus(GO:0005634);protein-containing complex(GO:0032991);replication fork(GO:0005657)					0.6281	0.001996	-0.3259	0.001996	0.3336	0.2987	0.9923	0.0196	0.9915	0.01765
RPA3	replication protein A3	ENSG00000106399	7	p21.3	P35244	CMG complex(GO:0071162);DNA helicase complex(GO:0033202);DNA polymerase complex(GO:0042575);DNA replication factor A complex(GO:0005662);GINS complex(GO:0000811);MCM complex(GO:0042555);MCM core complex(GO:0097373);nuclear pre-replicative complex(GO:0005656);origin recognition complex(GO:0000808);site of double-strand break(GO:0035861)					0.6279	0.001996	-0.253	0.00998	-0.2763	0.3766	0.9618	0.04079	0.9631	0.05006
ORAI2	ORAI calcium release-activated calcium modulator 2	ENSG00000160991	7	q22.1	Q96SN7						0.6269	0.001996	-0.1579	0.06188	1.53	0.004329	0.03207	0.05613	0.0316	0.04457
GPR157	G protein-coupled receptor 157	ENSG00000180758	1	p36.22	Q5UAW9						0.6262	0.001996	-0.3266	0.001996	0.1129	0.7576	0.04169	0.06103	0.0382	0.05466
SKA1	spindle and kinetochore associated complex subunit 1	ENSG00000154839	18		Q96BD8						0.6254	0.001996	-0.2146	0.01996	0.2952	0.3723	0.6645	0.2553	0.6398	0.2437
TRAF2	TNF receptor associated factor 2	ENSG00000127191	9	q34.3	Q12933	cytoplasmic side of plasma membrane(GO:0009898);integral component of plasma membrane(GO:0005887);leaflet of membrane bilayer(GO:0097478);plasma membrane protein complex(GO:0098797);receptor complex(GO:0043235)					0.6249	0.001996	-0.353	0.003992	0.1647	0.6061	0.3614	0.3362	0.3464	0.319
TIGD1	tigger transposable element derived 1	ENSG00000221944	2	q37.1	Q96MW7						0.6239	0.001996	-0.2245	0.01397	-0.5467	0.1082	0.7656	0.1765	0.7591	0.172
HIST1H3H	histone cluster 1 H3 family member h	ENSG00000203813	6	p22.1							0.6217	0.001996	-0.0284	0.7784	NA	NA	0.1352	0.1273	0.1252	0.1122
RAP2B	RAP2B, member of RAS oncogene family	ENSG00000181467	3	q25.2	P61225						0.621	0.001996	-0.3218	0.001996	-0.6759	0.08658	0.01246	0.02921	0.01503	0.03222
CCDC34	coiled-coil domain containing 34	ENSG00000109881	11	p14.1	Q96HJ3						0.62	0.001996	0.1361	0.1437	0.4087	0.1688	0.02054	0.06548	0.01663	0.03302
