# Supplementary material for: A Unified Transcriptional, Pharmacogenomic, and Gene Dependency Approach to Decipher the Biology, Diagnostic Markers, and Therapeutic Targets Associated with Prostate Cancer Metastasis
Source: Cancers (Basel). 2021 Oct 14;13(20):5158. doi: 10.3390/cancers13205158 (PMC8534121; doi:10.3390/cancers13205158)
Supplement: Supplementary file 1 [file cancers-13-05158-s001.zip › Table S3.xlsx]

## Sheet: Reactome_Met_v_PT
NAME	SIZE	ES	NOM p-val	FDR q-val	FWER p-val	RANK AT MAX	LEADING EDGE
REACTOME_UNWINDING_OF_DNA	12	0.894696	0	0.0006875	0.001	3699	tags=92%, list=10%, signal=102%
REACTOME_POLO_LIKE_KINASE_MEDIATED_EVENTS	16	0.82347	0	0.012884	0.033	2577	tags=56%, list=7%, signal=60%
REACTOME_ACTIVATION_OF_ATR_IN_RESPONSE_TO_REPLICATION_STRESS	37	0.790516	0.002	0.0387155	0.105	3535	tags=59%, list=10%, signal=66%
REACTOME_DNA_STRAND_ELONGATION	32	0.781203	0	0.0444176	0.143	4006	tags=69%, list=11%, signal=77%
REACTOME_ACTIVATION_OF_THE_PRE_REPLICATIVE_COMPLEX	33	0.780662	0	0.0362909	0.147	3680	tags=64%, list=10%, signal=71%
REACTOME_G1_S_SPECIFIC_TRANSCRIPTION	28	0.770505	0.00203666	0.0440105	0.196	3621	tags=61%, list=10%, signal=67%
REACTOME_DEPOSITION_OF_NEW_CENPA_CONTAINING_NUCLEOSOMES_AT_THE_CENTROMERE	23	0.769478	0.0119522	0.0383246	0.198	1760	tags=52%, list=5%, signal=55%
REACTOME_G0_AND_EARLY_G1	27	0.758723	0.00814664	0.0480156	0.252	2577	tags=44%, list=7%, signal=48%
REACTOME_RESOLUTION_OF_D_LOOP_STRUCTURES_THROUGH_SYNTHESIS_DEPENDENT_STRAND_ANNEALING_SDSA	25	0.758118	0.011811	0.043566	0.257	5197	tags=56%, list=14%, signal=65%
REACTOME_RESOLUTION_OF_D_LOOP_STRUCTURES	30	0.752896	0.00389864	0.0465048	0.29	5197	tags=53%, list=14%, signal=62%
REACTOME_PHOSPHORYLATION_OF_THE_APC_C	18	0.752711	0	0.0427605	0.292	2333	tags=33%, list=6%, signal=36%
REACTOME_HOMOLOGOUS_DNA_PAIRING_AND_STRAND_EXCHANGE	40	0.741537	0.0116054	0.054007	0.347	6249	tags=63%, list=17%, signal=75%
REACTOME_GOLGI_CISTERNAE_PERICENTRIOLAR_STACK_REORGANIZATION	14	0.738178	0.0319361	0.0544308	0.37	326	tags=29%, list=1%, signal=29%
REACTOME_FANCONI_ANEMIA_PATHWAY	32	0.735845	0.00191939	0.0540395	0.381	3573	tags=44%, list=10%, signal=48%
REACTOME_INITIATION_OF_NUCLEAR_ENVELOPE_NE_REFORMATION	19	0.730206	0.019802	0.0589464	0.414	1036	tags=32%, list=3%, signal=32%
REACTOME_DEPOLYMERISATION_OF_THE_NUCLEAR_LAMINA	14	0.728224	0.0264228	0.0582773	0.422	1036	tags=29%, list=3%, signal=29%
REACTOME_APC_C_CDC20_MEDIATED_DEGRADATION_OF_CYCLIN_B	22	0.714999	0	0.0787238	0.5	2333	tags=32%, list=6%, signal=34%
REACTOME_TP53_REGULATES_TRANSCRIPTION_OF_GENES_INVOLVED_IN_G1_CELL_CYCLE_ARREST	14	0.7113	0.0243408	0.0811419	0.514	1100	tags=36%, list=3%, signal=37%
REACTOME_TRANSCRIPTION_OF_E2F_TARGETS_UNDER_NEGATIVE_CONTROL_BY_DREAM_COMPLEX	19	0.708054	0.0139721	0.0826241	0.527	3621	tags=42%, list=10%, signal=47%
REACTOME_DISEASES_OF_DNA_REPAIR	12	0.707642	0.0689655	0.0792242	0.527	8210	tags=67%, list=22%, signal=86%
REACTOME_HDR_THROUGH_HOMOLOGOUS_RECOMBINATION_HRR	62	0.706126	0.0019305	0.0787296	0.538	6285	tags=55%, list=17%, signal=66%
REACTOME_PCNA_DEPENDENT_LONG_PATCH_BASE_EXCISION_REPAIR	21	0.705731	0.00191939	0.0759594	0.541	6285	tags=57%, list=17%, signal=69%
REACTOME_HDR_THROUGH_SINGLE_STRAND_ANNEALING_SSA	35	0.705617	0.036965	0.0728527	0.541	6143	tags=54%, list=17%, signal=65%
REACTOME_TRANSLESION_SYNTHESIS_BY_POLH	17	0.704694	0.0114943	0.071787	0.543	3275	tags=41%, list=9%, signal=45%
REACTOME_CHK1_CHK2_CDS1_MEDIATED_INACTIVATION_OF_CYCLIN_B_CDK1_COMPLEX	13	0.701395	0.0255403	0.0746273	0.561	2402	tags=31%, list=7%, signal=33%
REACTOME_TRANSCRIPTION_OF_E2F_TARGETS_UNDER_NEGATIVE_CONTROL_BY_P107_RBL1_AND_P130_RBL2_IN_COMPLEX_WITH_HDAC1	16	0.700207	0.0234375	0.0741331	0.568	3621	tags=44%, list=10%, signal=49%
REACTOME_RESOLUTION_OF_AP_SITES_VIA_THE_MULTIPLE_NUCLEOTIDE_PATCH_REPLACEMENT_PATHWAY	24	0.699354	0.00189753	0.0728092	0.571	6285	tags=58%, list=17%, signal=70%
REACTOME_CYCLIN_A_B1_B2_ASSOCIATED_EVENTS_DURING_G2_M_TRANSITION	24	0.69824	0.00992064	0.07239	0.574	2577	tags=33%, list=7%, signal=36%
REACTOME_INTERCONVERSION_OF_NUCLEOTIDE_DI_AND_TRIPHOSPHATES	25	0.68855	0	0.089921	0.628	6365	tags=60%, list=17%, signal=73%
REACTOME_CONDENSATION_OF_PROPHASE_CHROMOSOMES	12	0.687257	0.170635	0.0902084	0.636	326	tags=50%, list=1%, signal=50%
REACTOME_LAGGING_STRAND_SYNTHESIS	20	0.680485	0.0342205	0.103628	0.662	4006	tags=55%, list=11%, signal=62%
REACTOME_MITOTIC_SPINDLE_CHECKPOINT	102	0.673621	0	0.11867	0.691	3204	tags=35%, list=9%, signal=39%
REACTOME_MISMATCH_REPAIR	15	0.670846	0.0291829	0.121963	0.696	10883	tags=80%, list=30%, signal=114%
REACTOME_APC_CDC20_MEDIATED_DEGRADATION_OF_NEK2A	24	0.666213	0	0.131435	0.715	2333	tags=29%, list=6%, signal=31%
REACTOME_HOMOLOGY_DIRECTED_REPAIR	95	0.663062	0.00194553	0.137584	0.725	7316	tags=51%, list=20%, signal=63%
REACTOME_PROCESSING_OF_DNA_DOUBLE_STRAND_BREAK_ENDS	58	0.662167	0.0154143	0.135757	0.726	7316	tags=48%, list=20%, signal=60%
REACTOME_INHIBITION_OF_THE_PROTEOLYTIC_ACTIVITY_OF_APC_C_REQUIRED_FOR_THE_ONSET_OF_ANAPHASE_BY_MITOTIC_SPINDLE_CHECKPOINT_COMPONENTS	19	0.65982	0	0.139719	0.734	2333	tags=26%, list=6%, signal=28%
REACTOME_G2_M_DNA_DAMAGE_CHECKPOINT	56	0.653629	0.0232558	0.154697	0.757	3382	tags=32%, list=9%, signal=35%
REACTOME_RESOLUTION_OF_SISTER_CHROMATID_COHESION	115	0.652266	0.0019685	0.155612	0.763	3405	tags=36%, list=9%, signal=39%
REACTOME_E2F_MEDIATED_REGULATION_OF_DNA_REPLICATION	21	0.644697	0.154297	0.178737	0.791	3680	tags=38%, list=10%, signal=42%
REACTOME_MITOTIC_TELOPHASE_CYTOKINESIS	12	0.644515	0.311284	0.175063	0.792	326	tags=25%, list=1%, signal=25%
REACTOME_GAP_FILLING_DNA_REPAIR_SYNTHESIS_AND_LIGATION_IN_GG_NER	25	0.640971	0.0230769	0.183266	0.799	6893	tags=48%, list=19%, signal=59%
REACTOME_POLYMERASE_SWITCHING	14	0.638493	0.166994	0.188841	0.809	3680	tags=50%, list=10%, signal=56%
REACTOME_RESOLUTION_OF_ABASIC_SITES_AP_SITES	37	0.637642	0.00373134	0.187175	0.809	10934	tags=65%, list=30%, signal=92%
REACTOME_TP53_REGULATES_TRANSCRIPTION_OF_GENES_INVOLVED_IN_G2_CELL_CYCLE_ARREST	18	0.636719	0.056	0.186511	0.813	2402	tags=33%, list=7%, signal=36%
REACTOME_SUMOYLATION_OF_DNA_REPLICATION_PROTEINS	42	0.633089	0.0241187	0.196547	0.826	5749	tags=45%, list=16%, signal=54%
REACTOME_DUAL_INCISION_IN_GG_NER	41	0.630871	0.0132827	0.201268	0.836	8030	tags=51%, list=22%, signal=66%
REACTOME_CELL_CYCLE_CHECKPOINTS	242	0.629848	0.0039604	0.201176	0.84	3759	tags=32%, list=10%, signal=36%
REACTOME_TELOMERE_C_STRAND_LAGGING_STRAND_SYNTHESIS	33	0.625666	0.0305344	0.213743	0.848	4006	tags=42%, list=11%, signal=48%
REACTOME_RECOGNITION_OF_DNA_DAMAGE_BY_PCNA_CONTAINING_REPLICATION_COMPLEX	30	0.623815	0.0323194	0.217089	0.852	2845	tags=33%, list=8%, signal=36%
REACTOME_CD22_MEDIATED_BCR_REGULATION	35	0.62154	0.217021	0.222525	0.857	7903	tags=63%, list=22%, signal=80%
REACTOME_MITOTIC_PROMETAPHASE	190	0.621041	0.00592885	0.220564	0.859	3405	tags=31%, list=9%, signal=33%
REACTOME_NUCLEOBASE_BIOSYNTHESIS	13	0.616504	0.141762	0.237451	0.878	9138	tags=62%, list=25%, signal=82%
REACTOME_PROCESSIVE_SYNTHESIS_ON_THE_LAGGING_STRAND	15	0.61379	0.108317	0.245432	0.892	5823	tags=60%, list=16%, signal=71%
REACTOME_AURKA_ACTIVATION_BY_TPX2	70	0.611967	0.0521235	0.249811	0.898	6193	tags=40%, list=17%, signal=48%
REACTOME_DNA_REPLICATION	125	0.611078	0.0273438	0.2498	0.901	7946	tags=49%, list=22%, signal=62%
REACTOME_RHO_GTPASES_ACTIVATE_FORMINS	129	0.610968	0.00395257	0.24591	0.902	3405	tags=33%, list=9%, signal=36%
REACTOME_G2_M_CHECKPOINTS	128	0.609645	0.0506823	0.24758	0.906	7946	tags=45%, list=22%, signal=57%
REACTOME_NF_KB_ACTIVATION_THROUGH_FADD_RIP_1_PATHWAY_MEDIATED_BY_CASPASE_8_AND_10	12	0.605147	0.248106	0.265102	0.918	4925	tags=42%, list=13%, signal=48%
REACTOME_BASE_EXCISION_REPAIR	44	0.60417	0.0094697	0.2656	0.921	10934	tags=61%, list=30%, signal=87%
REACTOME_P75NTR_RECRUITS_SIGNALLING_COMPLEXES	13	0.602641	0.0280899	0.268801	0.925	9459	tags=46%, list=26%, signal=62%
REACTOME_NUCLEAR_PORE_COMPLEX_NPC_DISASSEMBLY	33	0.600129	0.153846	0.276608	0.928	6590	tags=45%, list=18%, signal=55%
REACTOME_TRNA_PROCESSING_IN_THE_NUCLEUS	54	0.600084	0.0825516	0.272398	0.928	6781	tags=50%, list=19%, signal=61%
REACTOME_MITOCHONDRIAL_TRANSLATION	91	0.599541	0.0541586	0.270456	0.929	11305	tags=71%, list=31%, signal=103%
REACTOME_METABOLISM_OF_FOLATE_AND_PTERINES	15	0.597582	0.0810277	0.275576	0.932	12485	tags=73%, list=34%, signal=111%
REACTOME_MEIOTIC_RECOMBINATION	25	0.592099	0.0992063	0.299592	0.941	4528	tags=36%, list=12%, signal=41%
REACTOME_TRANSLESION_SYNTHESIS_BY_POLK	17	0.589473	0.203422	0.308189	0.946	4960	tags=41%, list=14%, signal=48%
REACTOME_KINESINS	58	0.588708	0	0.307556	0.947	3597	tags=29%, list=10%, signal=32%
REACTOME_CHROMOSOME_MAINTENANCE	86	0.586652	0.0273438	0.313408	0.951	6663	tags=43%, list=18%, signal=52%
REACTOME_PROCESSIVE_SYNTHESIS_ON_THE_C_STRAND_OF_THE_TELOMERE	19	0.585268	0.0532319	0.315607	0.953	5823	tags=42%, list=16%, signal=50%
REACTOME_REGULATION_OF_TP53_ACTIVITY_THROUGH_PHOSPHORYLATION	90	0.582762	0.0682261	0.323532	0.953	7435	tags=42%, list=20%, signal=53%
REACTOME_DNA_REPLICATION_PRE_INITIATION	84	0.581639	0.0776699	0.324552	0.954	7946	tags=49%, list=22%, signal=62%
REACTOME_NUCLEAR_ENVELOPE_BREAKDOWN	49	0.58137	0.08413	0.321521	0.954	5749	tags=39%, list=16%, signal=46%
REACTOME_POSTMITOTIC_NUCLEAR_PORE_COMPLEX_NPC_REFORMATION	25	0.579291	0.227778	0.32724	0.957	9577	tags=68%, list=26%, signal=92%
REACTOME_MITOCHONDRIAL_TRNA_AMINOACYLATION	17	0.576367	0.268431	0.338789	0.961	10150	tags=65%, list=28%, signal=89%
REACTOME_MITOTIC_G1_PHASE_AND_G1_S_TRANSITION	146	0.575977	0.054902	0.336293	0.961	3759	tags=33%, list=10%, signal=36%
REACTOME_ABERRANT_REGULATION_OF_MITOTIC_EXIT_IN_CANCER_DUE_TO_RB1_DEFECTS	18	0.574806	0.0346821	0.337793	0.963	4876	tags=28%, list=13%, signal=32%
REACTOME_TRIGLYCERIDE_BIOSYNTHESIS	14	0.573622	0.00817996	0.340278	0.963	2479	tags=29%, list=7%, signal=31%
REACTOME_MRNA_DECAY_BY_5_TO_3_EXORIBONUCLEASE	15	0.573066	0.195029	0.339205	0.963	8590	tags=53%, list=23%, signal=70%
REACTOME_FCGR_ACTIVATION	43	0.571034	0.249471	0.345419	0.966	7903	tags=51%, list=22%, signal=65%
REACTOME_TRNA_AMINOACYLATION	23	0.570938	0.239089	0.341577	0.966	10150	tags=61%, list=28%, signal=84%
REACTOME_EARLY_PHASE_OF_HIV_LIFE_CYCLE	13	0.570816	0.196356	0.338193	0.966	5237	tags=46%, list=14%, signal=54%
REACTOME_ASSEMBLY_OF_THE_PRE_REPLICATIVE_COMPLEX	67	0.570075	0.104167	0.338026	0.967	7946	tags=45%, list=22%, signal=57%
REACTOME_RETINOID_CYCLE_DISEASE_EVENTS	12	0.569947	0.0723404	0.334729	0.968	1911	tags=25%, list=5%, signal=26%
REACTOME_POLYMERASE_SWITCHING_ON_THE_C_STRAND_OF_THE_TELOMERE	25	0.561853	0.107075	0.374697	0.976	3680	tags=36%, list=10%, signal=40%
REACTOME_INTERACTIONS_OF_REV_WITH_HOST_CELLULAR_PROTEINS	34	0.561442	0.162879	0.372321	0.977	8713	tags=56%, list=24%, signal=73%
REACTOME_SWITCHING_OF_ORIGINS_TO_A_POST_REPLICATIVE_STATE	88	0.560419	0.0909091	0.373577	0.978	7946	tags=39%, list=22%, signal=49%
REACTOME_VITAMIN_B5_PANTOTHENATE_METABOLISM	17	0.556011	0.225621	0.393278	0.983	4580	tags=41%, list=13%, signal=47%
REACTOME_EXTENSION_OF_TELOMERES	50	0.55404	0.0458015	0.399721	0.983	5823	tags=38%, list=16%, signal=45%
REACTOME_CELL_CYCLE_MITOTIC	475	0.554005	0.0412574	0.395395	0.983	4006	tags=30%, list=11%, signal=33%
REACTOME_PENTOSE_PHOSPHATE_PATHWAY	14	0.553788	0.256604	0.392234	0.983	6332	tags=43%, list=17%, signal=52%
REACTOME_COMPLEX_I_BIOGENESIS	46	0.553169	0.0852713	0.391576	0.984	11642	tags=65%, list=32%, signal=96%
REACTOME_EUKARYOTIC_TRANSLATION_ELONGATION	88	0.552695	0.0871287	0.390093	0.984	7923	tags=47%, list=22%, signal=59%
REACTOME_NUCLEAR_IMPORT_OF_REV_PROTEIN	31	0.552542	0.215501	0.386802	0.984	8713	tags=55%, list=24%, signal=72%
REACTOME_SEPARATION_OF_SISTER_CHROMATIDS	177	0.550856	0.0393701	0.391694	0.986	7946	tags=41%, list=22%, signal=52%
REACTOME_TERMINATION_OF_TRANSLESION_DNA_SYNTHESIS	31	0.549291	0.065764	0.396184	0.986	6893	tags=48%, list=19%, signal=60%
REACTOME_REGULATION_OF_PLK1_ACTIVITY_AT_G2_M_TRANSITION	84	0.549173	0.162835	0.392799	0.986	3405	tags=29%, list=9%, signal=31%
REACTOME_TP53_REGULATES_TRANSCRIPTION_OF_CELL_CYCLE_GENES	46	0.549151	0.114458	0.388983	0.986	2402	tags=28%, list=7%, signal=30%
REACTOME_DNA_DAMAGE_TELOMERE_STRESS_INDUCED_SENESCENCE	27	0.547995	0.120079	0.391472	0.987	2537	tags=19%, list=7%, signal=20%
REACTOME_MITOTIC_METAPHASE_AND_ANAPHASE	220	0.546908	0.0573123	0.393313	0.987	7316	tags=39%, list=20%, signal=48%
REACTOME_RESPIRATORY_ELECTRON_TRANSPORT	85	0.546082	0.0543689	0.393648	0.987	12581	tags=67%, list=34%, signal=102%
REACTOME_ORC1_REMOVAL_FROM_CHROMATIN	70	0.543657	0.190019	0.402462	0.99	7946	tags=40%, list=22%, signal=51%
REACTOME_RECRUITMENT_OF_MITOTIC_CENTROSOME_PROTEINS_AND_COMPLEXES	78	0.543431	0.126923	0.399816	0.99	6193	tags=33%, list=17%, signal=40%
REACTOME_FORMATION_OF_TUBULIN_FOLDING_INTERMEDIATES_BY_CCT_TRIC	25	0.542367	0.024	0.401747	0.99	7291	tags=48%, list=20%, signal=60%
REACTOME_METABOLISM_OF_COFACTORS	18	0.541024	0.234375	0.405396	0.99	5305	tags=33%, list=14%, signal=39%
REACTOME_NUCLEAR_ENVELOPE_NE_REASSEMBLY	71	0.536946	0.0458891	0.423542	0.99	7316	tags=44%, list=20%, signal=54%
REACTOME_POST_CHAPERONIN_TUBULIN_FOLDING_PATHWAY	22	0.53616	0.0495868	0.423747	0.99	10424	tags=59%, list=28%, signal=83%
REACTOME_S_PHASE	158	0.535216	0.111753	0.42497	0.99	7946	tags=43%, list=22%, signal=55%
REACTOME_REVERSIBLE_HYDRATION_OF_CARBON_DIOXIDE	12	0.53492	0.127619	0.422939	0.991	3024	tags=25%, list=8%, signal=27%
REACTOME_TNFS_BIND_THEIR_PHYSIOLOGICAL_RECEPTORS	28	0.530638	0.0476191	0.442887	0.992	6596	tags=39%, list=18%, signal=48%
REACTOME_NF_KB_IS_ACTIVATED_AND_SIGNALS_SURVIVAL	13	0.528783	0.155172	0.449382	0.992	2978	tags=23%, list=8%, signal=25%
REACTOME_GLUCURONIDATION	24	0.528637	0.515528	0.446093	0.992	6991	tags=50%, list=19%, signal=62%
REACTOME_NUCLEOTIDE_SALVAGE	22	0.527666	0.0761719	0.44754	0.992	11015	tags=64%, list=30%, signal=91%
REACTOME_RECRUITMENT_OF_NUMA_TO_MITOTIC_CENTROSOMES	90	0.52657	0.0583658	0.450201	0.992	6912	tags=34%, list=19%, signal=42%
REACTOME_THE_ROLE_OF_GTSE1_IN_G2_M_PROGRESSION_AFTER_G2_CHECKPOINT	75	0.526549	0.0597302	0.446377	0.992	7946	tags=40%, list=22%, signal=51%
REACTOME_DNA_DOUBLE_STRAND_BREAK_REPAIR	124	0.525482	0.143701	0.448301	0.992	6387	tags=40%, list=17%, signal=48%
REACTOME_RESPIRATORY_ELECTRON_TRANSPORT_ATP_SYNTHESIS_BY_CHEMIOSMOTIC_COUPLING_AND_HEAT_PRODUCTION_BY_UNCOUPLING_PROTEINS	91	0.525188	0.0662768	0.446077	0.992	12581	tags=66%, list=34%, signal=100%
REACTOME_APC_C_MEDIATED_DEGRADATION_OF_CELL_CYCLE_PROTEINS	85	0.524868	0.15458	0.443992	0.992	7946	tags=36%, list=22%, signal=46%
REACTOME_TELOMERE_MAINTENANCE	64	0.520701	0.0621469	0.46302	0.993	6198	tags=36%, list=17%, signal=43%
REACTOME_TRYPTOPHAN_CATABOLISM	12	0.520111	0.454167	0.462247	0.994	3911	tags=33%, list=11%, signal=37%
REACTOME_TRNA_PROCESSING	95	0.519491	0.237911	0.461863	0.994	8713	tags=48%, list=24%, signal=63%
REACTOME_BASE_EXCISION_REPAIR_AP_SITE_FORMATION	17	0.519191	0.0452756	0.459731	0.994	10243	tags=47%, list=28%, signal=65%
REACTOME_DUAL_INCISION_IN_TC_NER	64	0.517432	0.19112	0.46595	0.994	9192	tags=44%, list=25%, signal=58%
REACTOME_M_PHASE	335	0.517113	0.129921	0.463985	0.994	5749	tags=30%, list=16%, signal=35%
REACTOME_G1_S_DNA_DAMAGE_CHECKPOINTS	66	0.51652	0.226843	0.463221	0.994	10818	tags=52%, list=30%, signal=73%
REACTOME_CONVERSION_FROM_APC_C_CDC20_TO_APC_C_CDH1_IN_LATE_ANAPHASE	18	0.515398	0.0721063	0.465332	0.994	4876	tags=28%, list=13%, signal=32%
REACTOME_COOPERATION_OF_PREFOLDIN_AND_TRIC_CCT_IN_ACTIN_AND_TUBULIN_FOLDING	32	0.515026	0.0326923	0.463841	0.994	7291	tags=44%, list=20%, signal=55%
REACTOME_PROCESSING_OF_CAPPED_INTRONLESS_PRE_MRNA	28	0.513713	0.346228	0.467401	0.994	10724	tags=54%, list=29%, signal=76%
REACTOME_RNA_POLYMERASE_III_TRANSCRIPTION_INITIATION_FROM_TYPE_1_PROMOTER	28	0.51301	0.146718	0.467619	0.995	13936	tags=71%, list=38%, signal=115%
REACTOME_P38MAPK_EVENTS	13	0.512031	0.190751	0.469297	0.995	15173	tags=85%, list=41%, signal=144%
REACTOME_SYNTHESIS_OF_ACTIVE_UBIQUITIN_ROLES_OF_E1_AND_E2_ENZYMES	29	0.511852	0.237918	0.466611	0.995	6915	tags=31%, list=19%, signal=38%
REACTOME_SCF_SKP2_MEDIATED_DEGRADATION_OF_P27_P21	59	0.511715	0.232824	0.46364	0.995	12959	tags=59%, list=35%, signal=92%
REACTOME_SNRNP_ASSEMBLY	50	0.510416	0.358674	0.467276	0.996	10724	tags=60%, list=29%, signal=85%
REACTOME_TRANSCRIPTIONAL_REGULATION_BY_E2F6	34	0.509801	0.198842	0.467396	0.996	2036	tags=21%, list=6%, signal=22%
REACTOME_ASSEMBLY_AND_CELL_SURFACE_PRESENTATION_OF_NMDA_RECEPTORS	41	0.508627	0.0121951	0.470069	0.996	7291	tags=41%, list=20%, signal=52%
REACTOME_REGULATION_OF_GLUCOKINASE_BY_GLUCOKINASE_REGULATORY_PROTEIN	29	0.507096	0.318182	0.474435	0.996	8713	tags=48%, list=24%, signal=63%
REACTOME_SUMOYLATION_OF_SUMOYLATION_PROTEINS	31	0.505557	0.371698	0.479154	0.997	8713	tags=48%, list=24%, signal=63%
REACTOME_TRANSLATION	263	0.50553	0.106262	0.475834	0.997	11549	tags=56%, list=32%, signal=81%
REACTOME_MITOTIC_G2_G2_M_PHASES	191	0.503636	0.12069	0.48276	0.997	7946	tags=36%, list=22%, signal=46%
REACTOME_EXPORT_OF_VIRAL_RIBONUCLEOPROTEINS_FROM_NUCLEUS	30	0.501835	0.366038	0.489109	0.997	9577	tags=53%, list=26%, signal=72%
REACTOME_RNA_POLYMERASE_III_CHAIN_ELONGATION	18	0.501628	0.230019	0.48678	0.997	13706	tags=67%, list=37%, signal=107%
REACTOME_TRANSPORT_OF_MATURE_MRNAS_DERIVED_FROM_INTRONLESS_TRANSCRIPTS	39	0.501342	0.383142	0.484885	0.998	8713	tags=51%, list=24%, signal=67%
REACTOME_HEME_DEGRADATION	15	0.500887	0.331183	0.483947	0.998	8061	tags=53%, list=22%, signal=68%
REACTOME_RESPONSE_OF_EIF2AK4_GCN2_TO_AMINO_ACID_DEFICIENCY	95	0.500883	0.133333	0.480604	0.998	7651	tags=43%, list=21%, signal=54%
REACTOME_NRIF_SIGNALS_CELL_DEATH_FROM_THE_NUCLEUS	16	0.499384	0.264925	0.485178	0.998	6893	tags=31%, list=19%, signal=38%
REACTOME_TRANSPORT_OF_THE_SLBP_DEPENDANT_MATURE_MRNA	32	0.498527	0.418738	0.486724	0.998	8713	tags=53%, list=24%, signal=70%
REACTOME_RRNA_MODIFICATION_IN_THE_NUCLEUS_AND_CYTOSOL	54	0.498049	0.341418	0.486056	0.998	10452	tags=57%, list=29%, signal=80%
REACTOME_ERYTHROCYTES_TAKE_UP_CARBON_DIOXIDE_AND_RELEASE_OXYGEN	12	0.497223	0.195817	0.487125	0.998	728	tags=17%, list=2%, signal=17%
REACTOME_ANCHORING_OF_THE_BASAL_BODY_TO_THE_PLASMA_MEMBRANE	92	0.495624	0.301136	0.49232	0.998	6193	tags=33%, list=17%, signal=39%
REACTOME_TELOMERE_EXTENSION_BY_TELOMERASE	23	0.494722	0.0704762	0.493914	0.998	12218	tags=61%, list=33%, signal=91%
REACTOME_SCAVENGING_OF_HEME_FROM_PLASMA	40	0.494066	0.376321	0.4938	0.998	7903	tags=48%, list=22%, signal=61%
REACTOME_SEROTONIN_RECEPTORS	12	0.493628	0.233533	0.492724	0.998	10854	tags=58%, list=30%, signal=83%
REACTOME_GLUCONEOGENESIS	34	0.493228	0.0570866	0.49176	0.998	6756	tags=41%, list=18%, signal=50%
REACTOME_RRNA_PROCESSING	183	0.492253	0.195446	0.493325	0.998	10893	tags=56%, list=30%, signal=79%
REACTOME_TRANSCRIPTION_COUPLED_NUCLEOTIDE_EXCISION_REPAIR_TC_NER	77	0.489164	0.27853	0.506656	0.998	9192	tags=42%, list=25%, signal=55%
REACTOME_NONSENSE_MEDIATED_DECAY_NMD	109	0.489038	0.140385	0.50419	0.999	10852	tags=50%, list=30%, signal=70%
REACTOME_DNA_DAMAGE_BYPASS	45	0.488911	0.275862	0.501671	0.999	7309	tags=42%, list=20%, signal=53%
REACTOME_APC_C_CDH1_MEDIATED_DEGRADATION_OF_CDC20_AND_OTHER_APC_C_CDH1_TARGETED_PROTEINS_IN_LATE_MITOSIS_EARLY_G1	71	0.488713	0.234848	0.499405	0.999	12666	tags=55%, list=35%, signal=84%
REACTOME_TRANSLESION_SYNTHESIS_BY_Y_FAMILY_DNA_POLYMERASES_BYPASSES_LESIONS_ON_DNA_TEMPLATE	36	0.488116	0.20075	0.499385	0.999	6893	tags=44%, list=19%, signal=55%
REACTOME_BINDING_AND_UPTAKE_OF_LIGANDS_BY_SCAVENGER_RECEPTORS	68	0.486187	0.216102	0.506502	0.999	7449	tags=43%, list=20%, signal=53%
REACTOME_METALLOPROTEASE_DUBS	17	0.48356	0.380392	0.516867	0.999	7505	tags=47%, list=20%, signal=59%
REACTOME_DNA_REPAIR	267	0.483385	0.239382	0.514524	0.999	7316	tags=36%, list=20%, signal=45%
REACTOME_VIRAL_MESSENGER_RNA_SYNTHESIS	41	0.483225	0.324022	0.512163	0.999	6590	tags=39%, list=18%, signal=48%
REACTOME_ATTENUATION_PHASE	28	0.482628	0.276342	0.512354	0.999	8957	tags=57%, list=24%, signal=76%
REACTOME_EUKARYOTIC_TRANSLATION_INITIATION	113	0.482337	0.174168	0.51085	0.999	10852	tags=47%, list=30%, signal=66%
REACTOME_INFLUENZA_INFECTION	147	0.481007	0.129032	0.514683	0.999	8928	tags=45%, list=24%, signal=59%
REACTOME_METABOLISM_OF_PORPHYRINS	27	0.479678	0.18125	0.518745	1	11826	tags=63%, list=32%, signal=93%
REACTOME_SYNTHESIS_OF_GLYCOSYLPHOSPHATIDYLINOSITOL_GPI	18	0.477482	0.419922	0.526664	1	12160	tags=61%, list=33%, signal=91%
REACTOME_INTERACTIONS_OF_VPR_WITH_HOST_CELLULAR_PROTEINS	33	0.476987	0.338462	0.525812	1	8767	tags=48%, list=24%, signal=64%
REACTOME_MITOTIC_PROPHASE	77	0.475735	0.345351	0.529166	1	5749	tags=32%, list=16%, signal=38%
REACTOME_MEIOSIS	57	0.473867	0.208661	0.535887	1	8210	tags=40%, list=22%, signal=52%
REACTOME_RNA_POLYMERASE_III_TRANSCRIPTION_INITIATION_FROM_TYPE_3_PROMOTER	28	0.473681	0.279297	0.533631	1	15725	tags=71%, list=43%, signal=125%
REACTOME_P75NTR_SIGNALS_VIA_NF_KB	16	0.47045	0.19209	0.547892	1	6893	tags=31%, list=19%, signal=38%
REACTOME_SRP_DEPENDENT_COTRANSLATIONAL_PROTEIN_TARGETING_TO_MEMBRANE	106	0.469985	0.17154	0.547392	1	7711	tags=39%, list=21%, signal=49%
REACTOME_RNA_POLYMERASE_I_TRANSCRIPTION_TERMINATION	27	0.469886	0.445736	0.544793	1	11917	tags=63%, list=33%, signal=93%
REACTOME_METABOLISM_OF_NUCLEOTIDES	87	0.469213	0.0209524	0.545479	1	9326	tags=45%, list=25%, signal=60%
REACTOME_RNA_POLYMERASE_I_PROMOTER_ESCAPE	28	0.469102	0.421359	0.543029	1	11917	tags=61%, list=33%, signal=90%
REACTOME_GLOBAL_GENOME_NUCLEOTIDE_EXCISION_REPAIR_GG_NER	83	0.468221	0.319923	0.544245	1	10952	tags=46%, list=30%, signal=65%
REACTOME_SELENOAMINO_ACID_METABOLISM	103	0.468061	0.157588	0.541907	1	10774	tags=51%, list=29%, signal=73%
REACTOME_STABILIZATION_OF_P53	55	0.46608	0.419355	0.549384	1	12959	tags=58%, list=35%, signal=90%
REACTOME_PROCESSING_OF_INTRONLESS_PRE_MRNAS	19	0.465921	0.568138	0.547075	1	6398	tags=32%, list=17%, signal=38%
REACTOME_ROLE_OF_LAT2_NTAL_LAB_ON_CALCIUM_MOBILIZATION	45	0.465296	0.386412	0.547254	1	7903	tags=49%, list=22%, signal=62%
REACTOME_SEMA3A_PAK_DEPENDENT_AXON_REPULSION	16	0.465167	0.423695	0.544875	1	8265	tags=44%, list=23%, signal=56%
REACTOME_PIWI_INTERACTING_RNA_PIRNA_BIOGENESIS	29	0.463115	0.179884	0.552545	1	9481	tags=45%, list=26%, signal=60%
REACTOME_DEFECTIVE_EXT2_CAUSES_EXOSTOSES_2	14	0.463076	0.485772	0.549732	1	5159	tags=21%, list=14%, signal=25%
REACTOME_TRANSCRIPTIONAL_REGULATION_BY_SMALL_RNAS	42	0.460924	0.383019	0.557866	1	6590	tags=38%, list=18%, signal=46%
REACTOME_DISEASES_OF_PROGRAMMED_CELL_DEATH	41	0.45907	0.130682	0.564745	1	6097	tags=41%, list=17%, signal=50%
REACTOME_SUMOYLATION_OF_RNA_BINDING_PROTEINS	43	0.458577	0.341328	0.564462	1	9587	tags=49%, list=26%, signal=66%
REACTOME_INTERLEUKIN_2_SIGNALING	12	0.4575	0.589178	0.566925	1	9359	tags=50%, list=26%, signal=67%
REACTOME_NEGATIVE_REGULATION_OF_NOTCH4_SIGNALING	53	0.457065	0.404537	0.566115	1	12959	tags=55%, list=35%, signal=85%
REACTOME_NUCLEOTIDE_EXCISION_REPAIR	108	0.45692	0.337838	0.563894	1	9301	tags=39%, list=25%, signal=52%
REACTOME_NS1_MEDIATED_EFFECTS_ON_HOST_PATHWAYS	38	0.45678	0.427495	0.561765	1	8713	tags=47%, list=24%, signal=62%
REACTOME_DISEASES_OF_MITOTIC_CELL_CYCLE	36	0.456565	0.155819	0.559898	1	4876	tags=28%, list=13%, signal=32%
REACTOME_NEF_MEDIATES_DOWN_MODULATION_OF_CELL_SURFACE_RECEPTORS_BY_RECRUITING_THEM_TO_CLATHRIN_ADAPTERS	21	0.455269	0.286299	0.563315	1	9729	tags=43%, list=27%, signal=58%
REACTOME_MITOCHONDRIAL_PROTEIN_IMPORT	54	0.45509	0.166667	0.56128	1	11979	tags=57%, list=33%, signal=85%
REACTOME_MITOPHAGY	26	0.454058	0.28131	0.563898	1	6893	tags=31%, list=19%, signal=38%
REACTOME_PROTEIN_METHYLATION	12	0.452794	0.474187	0.567286	1	13987	tags=75%, list=38%, signal=121%
REACTOME_COPI_DEPENDENT_GOLGI_TO_ER_RETROGRADE_TRAFFIC	95	0.451977	0.0420842	0.568379	1	7384	tags=31%, list=20%, signal=38%
REACTOME_AUF1_HNRNP_D0_BINDS_AND_DESTABILIZES_MRNA	54	0.451242	0.369318	0.56929	1	12959	tags=57%, list=35%, signal=89%
REACTOME_CHAPERONE_MEDIATED_AUTOPHAGY	22	0.450802	0.317365	0.568817	1	1912	tags=18%, list=5%, signal=19%
REACTOME_INHIBITION_OF_DNA_RECOMBINATION_AT_TELOMERE	20	0.45036	0.336576	0.568306	1	12218	tags=55%, list=33%, signal=83%
REACTOME_TNF_RECEPTOR_SUPERFAMILY_TNFSF_MEMBERS_MEDIATING_NON_CANONICAL_NF_KB_PATHWAY	17	0.449076	0.353535	0.571785	1	7134	tags=35%, list=19%, signal=44%
REACTOME_CRMPS_IN_SEMA3A_SIGNALING	16	0.448993	0.312992	0.569309	1	8674	tags=50%, list=24%, signal=65%
REACTOME_TRAF6_MEDIATED_IRF7_ACTIVATION_IN_TLR7_8_OR_9_SIGNALING	13	0.447941	0.252809	0.571733	1	13613	tags=54%, list=37%, signal=86%
REACTOME_DIGESTION	19	0.445948	0.145125	0.578626	1	2487	tags=16%, list=7%, signal=17%
REACTOME_ROLE_OF_PHOSPHOLIPIDS_IN_PHAGOCYTOSIS	54	0.445913	0.410901	0.576043	1	8044	tags=43%, list=22%, signal=55%
REACTOME_ANTIGEN_ACTIVATES_B_CELL_RECEPTOR_BCR_LEADING_TO_GENERATION_OF_SECOND_MESSENGERS	60	0.44467	0.423404	0.579196	1	7903	tags=48%, list=22%, signal=62%
REACTOME_BBSOME_MEDIATED_CARGO_TARGETING_TO_CILIUM	23	0.443442	0.595745	0.582609	1	7755	tags=35%, list=21%, signal=44%
REACTOME_HEME_BIOSYNTHESIS	14	0.442953	0.336957	0.582113	1	11826	tags=64%, list=32%, signal=95%
REACTOME_HSF1_ACTIVATION	31	0.442919	0.272904	0.579561	1	8957	tags=52%, list=24%, signal=68%
REACTOME_TRANSPORT_OF_ORGANIC_ANIONS	12	0.442418	0.476293	0.579219	1	3297	tags=33%, list=9%, signal=37%
REACTOME_TP53_REGULATES_TRANSCRIPTION_OF_DNA_REPAIR_GENES	54	0.438998	0.476471	0.592863	1	5422	tags=28%, list=15%, signal=33%
REACTOME_SUMOYLATION_OF_UBIQUITINYLATION_PROTEINS	36	0.438172	0.505618	0.594145	1	8713	tags=44%, list=24%, signal=58%
REACTOME_PINK1_PRKN_MEDIATED_MITOPHAGY	19	0.438078	0.391555	0.591845	1	6893	tags=32%, list=19%, signal=39%
REACTOME_RETROGRADE_NEUROTROPHIN_SIGNALLING	14	0.437749	0.222222	0.590717	1	12258	tags=50%, list=33%, signal=75%
REACTOME_REGULATION_OF_TP53_ACTIVITY	155	0.436179	0.264151	0.595499	1	7553	tags=30%, list=21%, signal=38%
REACTOME_CELLULAR_RESPONSE_TO_STARVATION	145	0.435963	0.164706	0.59387	1	10774	tags=47%, list=29%, signal=66%
REACTOME_INTRAFLAGELLAR_TRANSPORT	48	0.435437	0.395626	0.593757	1	9557	tags=38%, list=26%, signal=51%
REACTOME_CYCLIN_D_ASSOCIATED_EVENTS_IN_G1	46	0.43535	0.25636	0.591426	1	4312	tags=26%, list=12%, signal=30%
REACTOME_TELOMERE_C_STRAND_SYNTHESIS_INITIATION	12	0.434626	0.562863	0.592478	1	3680	tags=33%, list=10%, signal=37%
REACTOME_HOST_INTERACTIONS_OF_HIV_FACTORS	124	0.434313	0.370019	0.591435	1	12666	tags=54%, list=35%, signal=82%
REACTOME_RAS_PROCESSING	20	0.434301	0.40239	0.588851	1	6893	tags=30%, list=19%, signal=37%
REACTOME_NONHOMOLOGOUS_END_JOINING_NHEJ	31	0.433156	0.524085	0.591886	1	16185	tags=68%, list=44%, signal=121%
REACTOME_CYTOSOLIC_SULFONATION_OF_SMALL_MOLECULES	21	0.429552	0.282869	0.606645	1	12004	tags=52%, list=33%, signal=78%
REACTOME_HSP90_CHAPERONE_CYCLE_FOR_STEROID_HORMONE_RECEPTORS_SHR	54	0.428511	0.178926	0.609026	1	7888	tags=39%, list=22%, signal=49%
REACTOME_PROTEIN_UBIQUITINATION	62	0.428231	0.416031	0.607569	1	9301	tags=37%, list=25%, signal=50%
REACTOME_THE_ROLE_OF_NEF_IN_HIV_1_REPLICATION_AND_DISEASE_PATHOGENESIS	28	0.428075	0.405567	0.60551	1	12258	tags=50%, list=33%, signal=75%
REACTOME_CYCLIN_A_CDK2_ASSOCIATED_EVENTS_AT_S_PHASE_ENTRY	84	0.428074	0.419355	0.602854	1	7946	tags=33%, list=22%, signal=42%
REACTOME_NOTCH3_ACTIVATION_AND_TRANSMISSION_OF_SIGNAL_TO_THE_NUCLEUS	24	0.427843	0.235067	0.601423	1	4126	tags=29%, list=11%, signal=33%
REACTOME_ACTIVATION_OF_THE_MRNA_UPON_BINDING_OF_THE_CAP_BINDING_COMPLEX_AND_EIFS_AND_SUBSEQUENT_BINDING_TO_43S	56	0.427774	0.303922	0.599203	1	11727	tags=45%, list=32%, signal=66%
REACTOME_P2Y_RECEPTORS	12	0.426502	0.504082	0.602852	1	9349	tags=75%, list=26%, signal=101%
REACTOME_HIV_TRANSCRIPTION_INITIATION	47	0.425804	0.448743	0.603443	1	9450	tags=45%, list=26%, signal=60%
REACTOME_PRC2_METHYLATES_HISTONES_AND_DNA	13	0.425787	0.433594	0.601005	1	2840	tags=15%, list=8%, signal=17%
REACTOME_FORMATION_OF_INCISION_COMPLEX_IN_GG_NER	42	0.425128	0.440901	0.601526	1	9301	tags=38%, list=25%, signal=51%
REACTOME_METABOLISM_OF_FAT_SOLUBLE_VITAMINS	47	0.424884	0.100209	0.599974	1	7398	tags=28%, list=20%, signal=35%
REACTOME_ABORTIVE_ELONGATION_OF_HIV_1_TRANSCRIPT_IN_THE_ABSENCE_OF_TAT	19	0.424883	0.438976	0.597435	1	12491	tags=53%, list=34%, signal=80%
REACTOME_SUPPRESSION_OF_PHAGOSOMAL_MATURATION	13	0.424631	0.410985	0.596078	1	8609	tags=38%, list=24%, signal=50%
REACTOME_PARASITE_INFECTION	90	0.424536	0.375	0.594032	1	10752	tags=46%, list=29%, signal=64%
REACTOME_CREATION_OF_C4_AND_C2_ACTIVATORS	45	0.423611	0.523504	0.5961	1	7332	tags=47%, list=20%, signal=58%
REACTOME_REGULATION_OF_RUNX3_EXPRESSION_AND_ACTIVITY	54	0.423316	0.465677	0.59505	1	12959	tags=52%, list=35%, signal=80%
REACTOME_ACTIVATION_OF_AMPK_DOWNSTREAM_OF_NMDARS	26	0.42198	0.131749	0.599026	1	7291	tags=35%, list=20%, signal=43%
REACTOME_NUCLEOTIDE_LIKE_PURINERGIC_RECEPTORS	16	0.421493	0.373469	0.598769	1	9349	tags=63%, list=26%, signal=84%
REACTOME_SYNAPTIC_ADHESION_LIKE_MOLECULES	21	0.420571	0.12474	0.600683	1	7293	tags=33%, list=20%, signal=42%
REACTOME_SEMA3A_PLEXIN_REPULSION_SIGNALING_BY_INHIBITING_INTEGRIN_ADHESION	14	0.419869	0.482618	0.601577	1	8265	tags=43%, list=23%, signal=55%
REACTOME_RHO_GTPASES_ACTIVATE_IQGAPS	29	0.419068	0.0893971	0.602935	1	7291	tags=34%, list=20%, signal=43%
REACTOME_HIV_TRANSCRIPTION_ELONGATION	35	0.418251	0.435798	0.604267	1	13266	tags=57%, list=36%, signal=90%
REACTOME_TRANSPORT_OF_CONNEXONS_TO_THE_PLASMA_MEMBRANE	18	0.417556	0.28125	0.60533	1	7291	tags=50%, list=20%, signal=62%
REACTOME_MRNA_CAPPING	29	0.417479	0.52071	0.603271	1	12491	tags=55%, list=34%, signal=84%
REACTOME_DNA_DAMAGE_RECOGNITION_IN_GG_NER	38	0.416611	0.476548	0.605135	1	11900	tags=42%, list=33%, signal=62%
REACTOME_CILIUM_ASSEMBLY	189	0.416347	0.434951	0.603967	1	8514	tags=32%, list=23%, signal=42%
REACTOME_SEALING_OF_THE_NUCLEAR_ENVELOPE_NE_BY_ESCRT_III	29	0.414833	0.12369	0.608558	1	7291	tags=34%, list=20%, signal=43%
REACTOME_FCGR3A_MEDIATED_IL10_SYNTHESIS	69	0.414728	0.41649	0.606682	1	7332	tags=36%, list=20%, signal=45%
REACTOME_INHIBITION_OF_REPLICATION_INITIATION_OF_DAMAGED_DNA_BY_RB1_E2F1	12	0.414728	0.630769	0.604284	1	3680	tags=33%, list=10%, signal=37%
REACTOME_CARBOXYTERMINAL_POST_TRANSLATIONAL_MODIFICATIONS_OF_TUBULIN	39	0.412808	0.0465116	0.611224	1	7973	tags=36%, list=22%, signal=46%
REACTOME_SCAVENGING_BY_CLASS_A_RECEPTORS	18	0.410886	0.39	0.617714	1	5542	tags=28%, list=15%, signal=33%
REACTOME_REGULATION_OF_INNATE_IMMUNE_RESPONSES_TO_CYTOSOLIC_DNA	14	0.410361	0.173664	0.617948	1	6893	tags=29%, list=19%, signal=35%
REACTOME_RHO_GTPASE_EFFECTORS	253	0.410257	0.207661	0.616025	1	3420	tags=22%, list=9%, signal=24%
REACTOME_SUMOYLATION_OF_DNA_METHYLATION_PROTEINS	16	0.410204	0.178707	0.613892	1	10873	tags=56%, list=30%, signal=80%
REACTOME_TNFR2_NON_CANONICAL_NF_KB_PATHWAY	99	0.409629	0.214844	0.614321	1	10711	tags=42%, list=29%, signal=60%
REACTOME_PURINE_SALVAGE	13	0.409386	0.546351	0.613084	1	12317	tags=62%, list=34%, signal=93%
REACTOME_AGGREPHAGY	40	0.40833	0.130435	0.615751	1	7291	tags=35%, list=20%, signal=44%
REACTOME_TRNA_MODIFICATION_IN_THE_NUCLEUS_AND_CYTOSOL	36	0.407096	0.473282	0.618944	1	9984	tags=47%, list=27%, signal=65%
REACTOME_FORMATION_OF_THE_EARLY_ELONGATION_COMPLEX	29	0.406768	0.471735	0.618203	1	12491	tags=52%, list=34%, signal=78%
REACTOME_HCMV_EARLY_EVENTS	70	0.40665	0.190926	0.616402	1	7553	tags=34%, list=21%, signal=43%
REACTOME_ERCC6_CSB_AND_EHMT2_G9A_POSITIVELY_REGULATE_RRNA_EXPRESSION	16	0.406607	0.472628	0.614236	1	13986	tags=69%, list=38%, signal=111%
REACTOME_CROSS_PRESENTATION_OF_SOLUBLE_EXOGENOUS_ANTIGENS_ENDOSOMES	47	0.406489	0.518234	0.612421	1	12959	tags=57%, list=35%, signal=89%
REACTOME_FORMATION_OF_TC_NER_PRE_INCISION_COMPLEX	52	0.405889	0.512428	0.612785	1	12228	tags=48%, list=33%, signal=72%
REACTOME_REGULATION_OF_EXPRESSION_OF_SLITS_AND_ROBOS	162	0.40529	0.262857	0.613606	1	10852	tags=48%, list=30%, signal=68%
REACTOME_ASSEMBLY_OF_ACTIVE_LPL_AND_LIPC_LIPASE_COMPLEXES	18	0.404575	0.152091	0.614453	1	9097	tags=33%, list=25%, signal=44%
REACTOME_MEIOTIC_SYNAPSIS	33	0.40387	0.4	0.615334	1	8125	tags=36%, list=22%, signal=47%
REACTOME_SIGNALLING_TO_RAS	20	0.399658	0.268797	0.631676	1	15173	tags=70%, list=41%, signal=119%
REACTOME_ABERRANT_REGULATION_OF_MITOTIC_G1_S_TRANSITION_IN_CANCER_DUE_TO_RB1_DEFECTS	17	0.399618	0.40625	0.629506	1	4312	tags=29%, list=12%, signal=33%
REACTOME_GLYCOLYSIS	68	0.399545	0.25947	0.627458	1	6590	tags=34%, list=18%, signal=41%
REACTOME_NEGATIVE_EPIGENETIC_REGULATION_OF_RRNA_EXPRESSION	46	0.398148	0.51619	0.63134	1	9189	tags=37%, list=25%, signal=49%
REACTOME_ASSEMBLY_OF_THE_HIV_VIRION	14	0.395646	0.413926	0.640542	1	1912	tags=14%, list=5%, signal=15%
REACTOME_IRAK1_RECRUITS_IKK_COMPLEX	14	0.394979	0.531008	0.641476	1	3342	tags=21%, list=9%, signal=24%
REACTOME_REGULATION_OF_HSF1_MEDIATED_HEAT_SHOCK_RESPONSE	77	0.393229	0.373162	0.64745	1	9073	tags=44%, list=25%, signal=59%
REACTOME_METABOLISM_OF_POLYAMINES	56	0.393123	0.509542	0.645563	1	12959	tags=55%, list=35%, signal=86%
REACTOME_SIGNALING_BY_NOTCH1_HD_DOMAIN_MUTANTS_IN_CANCER	14	0.392304	0.392308	0.646773	1	3540	tags=21%, list=10%, signal=24%
REACTOME_TRANSCRIPTIONAL_REGULATION_BY_TP53	332	0.390897	0.355899	0.650685	1	6912	tags=27%, list=19%, signal=33%
REACTOME_HIV_LIFE_CYCLE	135	0.389213	0.472381	0.656204	1	9577	tags=39%, list=26%, signal=52%
REACTOME_MHC_CLASS_II_ANTIGEN_PRESENTATION	116	0.38916	0.349594	0.654059	1	4588	tags=18%, list=13%, signal=21%
REACTOME_RNA_POLYMERASE_I_TRANSCRIPTION	47	0.389085	0.489524	0.652076	1	14055	tags=68%, list=38%, signal=110%
REACTOME_UCH_PROTEINASES	84	0.388506	0.51434	0.652364	1	12959	tags=55%, list=35%, signal=85%
REACTOME_DEGRADATION_OF_DVL	56	0.388131	0.516129	0.65194	1	12959	tags=55%, list=35%, signal=86%
REACTOME_RECEPTOR_TYPE_TYROSINE_PROTEIN_PHOSPHATASES	20	0.387715	0.393814	0.651563	1	521	tags=10%, list=1%, signal=10%
REACTOME_FACTORS_INVOLVED_IN_MEGAKARYOCYTE_DEVELOPMENT_AND_PLATELET_PRODUCTION	145	0.387641	0.0418327	0.649619	1	7352	tags=26%, list=20%, signal=33%
REACTOME_DECTIN_1_MEDIATED_NONCANONICAL_NF_KB_SIGNALING	61	0.387561	0.510319	0.647693	1	13065	tags=52%, list=36%, signal=81%
REACTOME_SUMOYLATION_OF_DNA_DAMAGE_RESPONSE_AND_REPAIR_PROTEINS	72	0.387502	0.511111	0.645607	1	10227	tags=43%, list=28%, signal=60%
REACTOME_VLDLR_INTERNALISATION_AND_DEGRADATION	12	0.387404	0.337255	0.643754	1	12461	tags=42%, list=34%, signal=63%
REACTOME_GOLGI_TO_ER_RETROGRADE_TRANSPORT	129	0.386885	0.216374	0.643879	1	7384	tags=26%, list=20%, signal=32%
REACTOME_DEREGULATED_CDK5_TRIGGERS_MULTIPLE_NEURODEGENERATIVE_PATHWAYS_IN_ALZHEIMER_S_DISEASE_MODELS	22	0.386269	0.264188	0.644416	1	6097	tags=41%, list=17%, signal=49%
REACTOME_GLUCOSE_METABOLISM	88	0.386243	0.233962	0.642288	1	6756	tags=33%, list=18%, signal=40%
REACTOME_RNA_POLYMERASE_I_TRANSCRIPTION_INITIATION	44	0.382868	0.505682	0.655214	1	14055	tags=68%, list=38%, signal=111%
REACTOME_HYALURONAN_METABOLISM	15	0.382274	0.369141	0.655633	1	620	tags=13%, list=2%, signal=14%
REACTOME_DIGESTION_AND_ABSORPTION	24	0.382221	0.244635	0.653615	1	2487	tags=13%, list=7%, signal=13%
REACTOME_IMMUNOREGULATORY_INTERACTIONS_BETWEEN_A_LYMPHOID_AND_A_NON_LYMPHOID_CELL	151	0.381139	0.358452	0.656157	1	8085	tags=34%, list=22%, signal=43%
REACTOME_E3_UBIQUITIN_LIGASES_UBIQUITINATE_TARGET_PROTEINS	43	0.38103	0.537285	0.654396	1	9301	tags=35%, list=25%, signal=47%
REACTOME_RECYCLING_PATHWAY_OF_L1	45	0.380765	0.0625	0.653487	1	8905	tags=36%, list=24%, signal=47%
REACTOME_RUNX2_REGULATES_OSTEOBLAST_DIFFERENTIATION	24	0.380681	0.252446	0.651647	1	691	tags=13%, list=2%, signal=13%
REACTOME_MRNA_SPLICING_MINOR_PATHWAY	50	0.379797	0.454887	0.653278	1	13468	tags=54%, list=37%, signal=85%
REACTOME_REPRODUCTION	82	0.379414	0.204409	0.652641	1	8907	tags=34%, list=24%, signal=45%
REACTOME_GENE_SILENCING_BY_RNA	73	0.377907	0.390476	0.657304	1	9577	tags=41%, list=26%, signal=56%
REACTOME_HIV_INFECTION	215	0.377226	0.492366	0.658167	1	12666	tags=48%, list=35%, signal=74%
REACTOME_TRAF3_DEPENDENT_IRF_ACTIVATION_PATHWAY	14	0.3771	0.5	0.656486	1	15526	tags=64%, list=42%, signal=112%
REACTOME_EICOSANOID_LIGAND_BINDING_RECEPTORS	14	0.374478	0.557851	0.666172	1	6620	tags=43%, list=18%, signal=52%
REACTOME_FCERI_MEDIATED_NF_KB_ACTIVATION	109	0.374412	0.42236	0.664295	1	10752	tags=44%, list=29%, signal=62%
REACTOME_REGULATION_OF_SIGNALING_BY_CBL	22	0.374234	0.567878	0.662858	1	6893	tags=27%, list=19%, signal=34%
REACTOME_CLASS_I_PEROXISOMAL_MEMBRANE_PROTEIN_IMPORT	20	0.374053	0.616302	0.661444	1	4470	tags=35%, list=12%, signal=40%
REACTOME_SELECTIVE_AUTOPHAGY	76	0.374053	0.243952	0.65931	1	7291	tags=28%, list=20%, signal=34%
REACTOME_MITOCHONDRIAL_CALCIUM_ION_TRANSPORT	17	0.372623	0.503802	0.663263	1	14191	tags=59%, list=39%, signal=96%
REACTOME_FCERI_MEDIATED_CA_2_MOBILIZATION	60	0.372518	0.586498	0.661594	1	7903	tags=40%, list=22%, signal=51%
REACTOME_TRANSCRIPTION_OF_THE_HIV_GENOME	62	0.371557	0.568702	0.66329	1	13450	tags=55%, list=37%, signal=87%
REACTOME_RESPONSE_OF_EIF2AK1_HRI_TO_HEME_DEFICIENCY	15	0.371443	0.432892	0.661651	1	11436	tags=67%, list=31%, signal=97%
REACTOME_DEFECTIVE_C1GALT1C1_CAUSES_TN_POLYAGGLUTINATION_SYNDROME_TNPS	16	0.371165	0.621951	0.660708	1	8232	tags=31%, list=22%, signal=40%
REACTOME_FCGAMMA_RECEPTOR_FCGR_DEPENDENT_PHAGOCYTOSIS	115	0.370643	0.393939	0.660839	1	11158	tags=43%, list=30%, signal=62%
REACTOME_DECTIN_2_FAMILY	25	0.370467	0.521825	0.659505	1	9006	tags=36%, list=25%, signal=48%
REACTOME_DISEASES_ASSOCIATED_WITH_N_GLYCOSYLATION_OF_PROTEINS	17	0.369824	0.740741	0.660067	1	7915	tags=35%, list=22%, signal=45%
REACTOME_BLOOD_GROUP_SYSTEMS_BIOSYNTHESIS	20	0.369421	0.285141	0.659616	1	10648	tags=60%, list=29%, signal=85%
REACTOME_DEGRADATION_OF_AXIN	54	0.369253	0.585227	0.658166	1	12959	tags=54%, list=35%, signal=83%
REACTOME_ABC_TRANSPORTERS_IN_LIPID_HOMEOSTASIS	18	0.368646	0.485656	0.659001	1	11194	tags=44%, list=31%, signal=64%
REACTOME_GAP_JUNCTION_ASSEMBLY	34	0.367898	0.204124	0.660174	1	7291	tags=35%, list=20%, signal=44%
REACTOME_REGULATION_OF_TP53_EXPRESSION_AND_DEGRADATION	37	0.36744	0.511905	0.660046	1	3676	tags=16%, list=10%, signal=18%
REACTOME_OVARIAN_TUMOR_DOMAIN_PROTEASES	38	0.366663	0.451923	0.661364	1	6893	tags=29%, list=19%, signal=36%
REACTOME_SURFACTANT_METABOLISM	25	0.365971	0.330059	0.662328	1	6513	tags=24%, list=18%, signal=29%
REACTOME_REGULATION_OF_RUNX2_EXPRESSION_AND_ACTIVITY	72	0.363972	0.504708	0.668906	1	12959	tags=50%, list=35%, signal=77%
REACTOME_SYNTHESIS_OF_PC	28	0.363707	0.402344	0.668019	1	14733	tags=54%, list=40%, signal=90%
REACTOME_ASSOCIATION_OF_TRIC_CCT_WITH_TARGET_PROTEINS_DURING_BIOSYNTHESIS	39	0.362969	0.433712	0.6693	1	10496	tags=46%, list=29%, signal=65%
REACTOME_THE_CITRIC_ACID_TCA_CYCLE_AND_RESPIRATORY_ELECTRON_TRANSPORT	140	0.362687	0.387597	0.668539	1	12581	tags=54%, list=34%, signal=82%
REACTOME_ACTIVATION_OF_IRF3_IRF7_MEDIATED_BY_TBK1_IKK_EPSILON	17	0.362623	0.642998	0.666798	1	12948	tags=59%, list=35%, signal=91%
REACTOME_HEDGEHOG_LIGAND_BIOGENESIS	64	0.360037	0.522988	0.675538	1	12959	tags=52%, list=35%, signal=80%
REACTOME_MICRORNA_MIRNA_BIOGENESIS	21	0.359491	0.39265	0.675812	1	11917	tags=52%, list=33%, signal=78%
REACTOME_IRAK4_DEFICIENCY_TLR2_4	18	0.359468	0.731463	0.673931	1	9459	tags=39%, list=26%, signal=52%
REACTOME_SIGNALING_BY_THE_B_CELL_RECEPTOR_BCR	139	0.358287	0.472393	0.677006	1	7946	tags=36%, list=22%, signal=46%
REACTOME_A_TETRASACCHARIDE_LINKER_SEQUENCE_IS_REQUIRED_FOR_GAG_SYNTHESIS	26	0.357395	0.539554	0.678653	1	9887	tags=35%, list=27%, signal=47%
REACTOME_DAP12_SIGNALING	29	0.356582	0.646825	0.6804	1	12217	tags=52%, list=33%, signal=78%
REACTOME_REGULATION_OF_TP53_ACTIVITY_THROUGH_METHYLATION	17	0.351812	0.634981	0.698688	1	13307	tags=47%, list=36%, signal=74%
REACTOME_REGULATION_OF_RAS_BY_GAPS	67	0.351389	0.576271	0.698486	1	12959	tags=46%, list=35%, signal=71%
REACTOME_CYTOPROTECTION_BY_HMOX1	115	0.350028	0.481696	0.702361	1	12666	tags=49%, list=35%, signal=74%
REACTOME_RHOC_GTPASE_CYCLE	69	0.349048	0.479532	0.704463	1	4927	tags=25%, list=13%, signal=28%
REACTOME_ACETYLCHOLINE_NEUROTRANSMITTER_RELEASE_CYCLE	16	0.348557	0.435622	0.704533	1	27	tags=6%, list=0%, signal=6%
REACTOME_RMTS_METHYLATE_HISTONE_ARGININES	28	0.348121	0.482692	0.70427	1	10873	tags=43%, list=30%, signal=61%
REACTOME_ACTIVATED_TAK1_MEDIATES_P38_MAPK_ACTIVATION	23	0.34721	0.579048	0.706238	1	10515	tags=43%, list=29%, signal=61%
REACTOME_FCERI_MEDIATED_MAPK_ACTIVATION	61	0.346846	0.597938	0.705885	1	3410	tags=23%, list=9%, signal=25%
REACTOME_DEGRADATION_OF_GLI1_BY_THE_PROTEASOME	59	0.346477	0.601134	0.705369	1	12959	tags=49%, list=35%, signal=76%
REACTOME_PLASMA_LIPOPROTEIN_REMODELING	31	0.345619	0.229675	0.706934	1	11504	tags=45%, list=31%, signal=66%
REACTOME_IKK_COMPLEX_RECRUITMENT_MEDIATED_BY_RIP1	23	0.344104	0.724609	0.711388	1	3544	tags=17%, list=10%, signal=19%
REACTOME_HS_GAG_BIOSYNTHESIS	30	0.343315	0.466667	0.712792	1	6003	tags=20%, list=16%, signal=24%
REACTOME_FOXO_MEDIATED_TRANSCRIPTION_OF_CELL_DEATH_GENES	16	0.343082	0.41109	0.711729	1	5865	tags=25%, list=16%, signal=30%
REACTOME_HEDGEHOG_OFF_STATE	111	0.341922	0.506744	0.714577	1	8888	tags=33%, list=24%, signal=44%
REACTOME_ASYMMETRIC_LOCALIZATION_OF_PCP_PROTEINS	63	0.339836	0.554286	0.722025	1	12959	tags=56%, list=35%, signal=86%
REACTOME_RNA_POLYMERASE_III_TRANSCRIPTION	41	0.339597	0.509652	0.721045	1	11917	tags=46%, list=33%, signal=69%
REACTOME_NOTCH3_INTRACELLULAR_DOMAIN_REGULATES_TRANSCRIPTION	25	0.337943	0.419802	0.72638	1	969	tags=12%, list=3%, signal=12%
REACTOME_DEFECTIVE_B4GALT7_CAUSES_EDS_PROGEROID_TYPE	20	0.337876	0.704684	0.7246	1	7140	tags=25%, list=20%, signal=31%
REACTOME_LYSOSOME_VESICLE_BIOGENESIS	34	0.33711	0.45	0.725788	1	12290	tags=53%, list=34%, signal=80%
REACTOME_REGULATION_OF_HMOX1_EXPRESSION_AND_ACTIVITY	64	0.336992	0.631776	0.724317	1	12959	tags=50%, list=35%, signal=77%
REACTOME_GPVI_MEDIATED_ACTIVATION_CASCADE	34	0.333798	0.593688	0.735925	1	2281	tags=15%, list=6%, signal=16%
REACTOME_RESPONSE_OF_MTB_TO_PHAGOCYTOSIS	23	0.333532	0.536862	0.735068	1	8609	tags=35%, list=24%, signal=45%
REACTOME_SUMOYLATION	166	0.333505	0.503831	0.733123	1	7553	tags=28%, list=21%, signal=35%
REACTOME_ORGANELLE_BIOGENESIS_AND_MAINTENANCE	259	0.332262	0.573077	0.736461	1	9921	tags=34%, list=27%, signal=46%
REACTOME_HIV_ELONGATION_ARREST_AND_RECOVERY	25	0.332261	0.619883	0.734421	1	13202	tags=48%, list=36%, signal=75%
REACTOME_PROTEIN_FOLDING	97	0.332126	0.324853	0.732968	1	10496	tags=41%, list=29%, signal=58%
REACTOME_GLUTATHIONE_SYNTHESIS_AND_RECYCLING	12	0.330313	0.541922	0.738789	1	5553	tags=33%, list=15%, signal=39%
REACTOME_VEGFR2_MEDIATED_VASCULAR_PERMEABILITY	27	0.330231	0.652259	0.737186	1	5376	tags=30%, list=15%, signal=35%
REACTOME_PROLACTIN_RECEPTOR_SIGNALING	15	0.326984	0.70099	0.749276	1	3185	tags=13%, list=9%, signal=15%
REACTOME_REGULATION_OF_MRNA_STABILITY_BY_PROTEINS_THAT_BIND_AU_RICH_ELEMENTS	86	0.326652	0.591078	0.748634	1	12959	tags=55%, list=35%, signal=84%
REACTOME_APOPTOTIC_CLEAVAGE_OF_CELLULAR_PROTEINS	37	0.326495	0.570881	0.747222	1	1338	tags=11%, list=4%, signal=11%
REACTOME_ERKS_ARE_INACTIVATED	13	0.326441	0.68431	0.745451	1	8584	tags=31%, list=23%, signal=40%
REACTOME_INTERLEUKIN_3_INTERLEUKIN_5_AND_GM_CSF_SIGNALING	46	0.326398	0.590099	0.743636	1	12219	tags=43%, list=33%, signal=65%
REACTOME_CELL_DEATH_SIGNALLING_VIA_NRAGE_NRIF_AND_NADE	74	0.325881	0.442529	0.743902	1	4719	tags=18%, list=13%, signal=20%
REACTOME_GAP_JUNCTION_TRAFFICKING_AND_REGULATION	47	0.325714	0.150313	0.742663	1	8960	tags=34%, list=24%, signal=45%
REACTOME_TRAF6_MEDIATED_NF_KB_ACTIVATION	24	0.32569	0.634578	0.740736	1	13065	tags=46%, list=36%, signal=71%
REACTOME_TRANSPORT_OF_MATURE_TRANSCRIPT_TO_CYTOPLASM	80	0.325469	0.628518	0.739785	1	8948	tags=34%, list=24%, signal=45%
REACTOME_RECYCLING_OF_BILE_ACIDS_AND_SALTS	16	0.324772	0.643956	0.741183	1	11504	tags=38%, list=31%, signal=55%
REACTOME_CARGO_TRAFFICKING_TO_THE_PERICILIARY_MEMBRANE	51	0.324511	0.683594	0.740336	1	8148	tags=27%, list=22%, signal=35%
REACTOME_P75_NTR_RECEPTOR_MEDIATED_SIGNALLING	95	0.322974	0.424812	0.744763	1	5674	tags=20%, list=15%, signal=24%
REACTOME_SIGNALING_BY_NTRK2_TRKB	25	0.32195	0.655602	0.747259	1	12909	tags=52%, list=35%, signal=80%
REACTOME_SYNTHESIS_OF_PIPS_AT_THE_GOLGI_MEMBRANE	18	0.321728	0.777132	0.746264	1	1486	tags=11%, list=4%, signal=12%
REACTOME_ANTIVIRAL_MECHANISM_BY_IFN_STIMULATED_GENES	79	0.321243	0.655106	0.746507	1	8713	tags=38%, list=24%, signal=50%
REACTOME_ACTIVATION_OF_KAINATE_RECEPTORS_UPON_GLUTAMATE_BINDING	30	0.319583	0.528807	0.751681	1	4834	tags=23%, list=13%, signal=27%
REACTOME_SUMOYLATION_OF_CHROMATIN_ORGANIZATION_PROTEINS	52	0.319373	0.614525	0.750668	1	7316	tags=35%, list=20%, signal=43%
REACTOME_RNA_POLYMERASE_II_TRANSCRIBES_SNRNA_GENES	69	0.317903	0.669829	0.755245	1	13202	tags=49%, list=36%, signal=77%
REACTOME_TRIGLYCERIDE_METABOLISM	38	0.316779	0.180198	0.758151	1	3060	tags=16%, list=8%, signal=17%
REACTOME_SENESCENCE_ASSOCIATED_SECRETORY_PHENOTYPE_SASP	49	0.315137	0.446	0.763311	1	3676	tags=16%, list=10%, signal=18%
REACTOME_ADHERENS_JUNCTIONS_INTERACTIONS	28	0.315099	0.508439	0.761498	1	4609	tags=21%, list=13%, signal=24%
REACTOME_REGULATION_OF_GENE_EXPRESSION_IN_BETA_CELLS	21	0.314902	0.475054	0.760363	1	7366	tags=24%, list=20%, signal=30%
REACTOME_PD_1_SIGNALING	21	0.314579	0.846154	0.759779	1	8085	tags=29%, list=22%, signal=37%
REACTOME_RUNX2_REGULATES_BONE_DEVELOPMENT	31	0.314287	0.363458	0.75905	1	691	tags=10%, list=2%, signal=10%
REACTOME_LONG_TERM_POTENTIATION	23	0.31416	0.412955	0.757688	1	5372	tags=22%, list=15%, signal=25%
REACTOME_POSITIVE_EPIGENETIC_REGULATION_OF_RRNA_EXPRESSION	43	0.313802	0.644068	0.757493	1	13986	tags=63%, list=38%, signal=101%
REACTOME_CASPASE_ACTIVATION_VIA_DEATH_RECEPTORS_IN_THE_PRESENCE_OF_LIGAND	16	0.313638	0.795181	0.756198	1	4908	tags=31%, list=13%, signal=36%
REACTOME_SIGNALING_BY_ROBO_RECEPTORS	207	0.312181	0.521235	0.760447	1	10852	tags=43%, list=30%, signal=60%
REACTOME_REGULATION_OF_TLR_BY_ENDOGENOUS_LIGAND	18	0.310851	0.769384	0.764062	1	1641	tags=11%, list=4%, signal=12%
REACTOME_CELLULAR_RESPONSE_TO_HEAT_STRESS	96	0.310434	0.538603	0.763879	1	9073	tags=41%, list=25%, signal=54%
REACTOME_EPIGENETIC_REGULATION_OF_GENE_EXPRESSION	85	0.310404	0.601134	0.762077	1	14055	tags=53%, list=38%, signal=86%
REACTOME_KSRP_KHSRP_BINDS_AND_DESTABILIZES_MRNA	17	0.310374	0.670498	0.760349	1	9378	tags=47%, list=26%, signal=63%
REACTOME_MET_ACTIVATES_PTK2_SIGNALING	30	0.310368	0.698603	0.758462	1	8313	tags=43%, list=23%, signal=56%
REACTOME_METHYLATION	14	0.309473	0.669323	0.760336	1	10396	tags=43%, list=28%, signal=60%
REACTOME_TRANSCRIPTIONAL_REGULATION_BY_RUNX2	118	0.308973	0.517578	0.760712	1	8888	tags=31%, list=24%, signal=40%
REACTOME_DISEASES_OF_IMMUNE_SYSTEM	31	0.308476	0.76	0.760905	1	4712	tags=19%, list=13%, signal=22%
REACTOME_ACTIVATION_OF_NMDA_RECEPTORS_AND_POSTSYNAPTIC_EVENTS	91	0.307858	0.328094	0.761834	1	7293	tags=26%, list=20%, signal=33%
REACTOME_HCMV_INFECTION	92	0.305971	0.483932	0.767919	1	7553	tags=27%, list=21%, signal=34%
REACTOME_RHO_GTPASES_ACTIVATE_WASPS_AND_WAVES	36	0.305666	0.65666	0.767357	1	10585	tags=36%, list=29%, signal=51%
REACTOME_SIGNALING_BY_NOTCH3	48	0.305586	0.411877	0.765725	1	4126	tags=19%, list=11%, signal=21%
REACTOME_COPI_INDEPENDENT_GOLGI_TO_ER_RETROGRADE_TRAFFIC	50	0.305385	0.482143	0.764703	1	7291	tags=24%, list=20%, signal=30%
REACTOME_RNA_POLYMERASE_II_TRANSCRIPTION_TERMINATION	65	0.303314	0.6826	0.771593	1	11929	tags=42%, list=33%, signal=62%
REACTOME_CELLULAR_RESPONSE_TO_HYPOXIA	71	0.302999	0.62782	0.771102	1	13164	tags=44%, list=36%, signal=68%
REACTOME_DEADENYLATION_DEPENDENT_MRNA_DECAY	51	0.302348	0.683426	0.772027	1	9304	tags=35%, list=25%, signal=47%
REACTOME_INITIAL_TRIGGERING_OF_COMPLEMENT	53	0.301963	0.834746	0.771822	1	6809	tags=40%, list=19%, signal=49%
REACTOME_TRAF6_MEDIATED_INDUCTION_OF_TAK1_COMPLEX_WITHIN_TLR4_COMPLEX	16	0.301745	0.814453	0.770778	1	9559	tags=44%, list=26%, signal=59%
REACTOME_INTRA_GOLGI_AND_RETROGRADE_GOLGI_TO_ER_TRAFFIC	195	0.299179	0.544231	0.779876	1	6532	tags=20%, list=18%, signal=24%
REACTOME_CELLULAR_SENESCENCE	124	0.299085	0.546875	0.778264	1	3676	tags=15%, list=10%, signal=16%
REACTOME_SYNTHESIS_OF_LEUKOTRIENES_LT_AND_EOXINS_EX	21	0.298675	0.585878	0.778103	1	5954	tags=24%, list=16%, signal=28%
REACTOME_NEGATIVE_REGULATION_OF_FLT3	15	0.297682	0.684105	0.78031	1	12069	tags=60%, list=33%, signal=89%
REACTOME_INSULIN_RECEPTOR_RECYCLING	26	0.29755	0.559687	0.778941	1	9315	tags=31%, list=25%, signal=41%
REACTOME_RAS_ACTIVATION_UPON_CA2_INFLUX_THROUGH_NMDA_RECEPTOR	20	0.297525	0.685437	0.777205	1	5372	tags=20%, list=15%, signal=23%
REACTOME_DOPAMINE_NEUROTRANSMITTER_RELEASE_CYCLE	22	0.29726	0.576159	0.776414	1	6929	tags=27%, list=19%, signal=34%
REACTOME_CASPASE_ACTIVATION_VIA_EXTRINSIC_APOPTOTIC_SIGNALLING_PATHWAY	26	0.297252	0.680556	0.77462	1	4908	tags=23%, list=13%, signal=27%
REACTOME_RIPK1_MEDIATED_REGULATED_NECROSIS	29	0.295949	0.715385	0.778146	1	1912	tags=14%, list=5%, signal=15%
REACTOME_CELLULAR_RESPONSE_TO_CHEMICAL_STRESS	150	0.293934	0.551923	0.785145	1	12666	tags=45%, list=35%, signal=68%
REACTOME_LATE_ENDOSOMAL_MICROAUTOPHAGY	32	0.293522	0.569721	0.785054	1	1912	tags=9%, list=5%, signal=10%
REACTOME_ERK_MAPK_TARGETS	22	0.293262	0.747059	0.784226	1	8584	tags=32%, list=23%, signal=42%
REACTOME_TNFR1_INDUCED_PROAPOPTOTIC_SIGNALING	13	0.291495	0.764356	0.789903	1	8406	tags=38%, list=23%, signal=50%
REACTOME_HCMV_LATE_EVENTS	49	0.290266	0.709369	0.793078	1	6590	tags=27%, list=18%, signal=32%
REACTOME_TRANSCRIPTIONAL_REGULATION_BY_VENTX	36	0.288897	0.617476	0.797014	1	4876	tags=14%, list=13%, signal=16%
REACTOME_TRANSPORT_OF_VITAMINS_NUCLEOSIDES_AND_RELATED_MOLECULES	42	0.288414	0.418699	0.79714	1	3952	tags=21%, list=11%, signal=24%
REACTOME_RHOD_GTPASE_CYCLE	49	0.288167	0.674242	0.796462	1	3567	tags=20%, list=10%, signal=23%
REACTOME_PROCESSING_OF_CAPPED_INTRON_CONTAINING_PRE_MRNA	233	0.288059	0.674858	0.795034	1	12228	tags=39%, list=33%, signal=58%
REACTOME_RUNX1_REGULATES_TRANSCRIPTION_OF_GENES_INVOLVED_IN_DIFFERENTIATION_OF_HSCS	68	0.28732	0.654275	0.796424	1	10711	tags=37%, list=29%, signal=52%
REACTOME_AMINO_ACIDS_REGULATE_MTORC1	50	0.287223	0.625235	0.794961	1	10603	tags=34%, list=29%, signal=48%
REACTOME_APOPTOTIC_FACTOR_MEDIATED_RESPONSE	18	0.286082	0.599609	0.7982	1	8584	tags=22%, list=23%, signal=29%
REACTOME_NRAGE_SIGNALS_DEATH_THROUGH_JNK	58	0.285992	0.579766	0.796735	1	4719	tags=16%, list=13%, signal=18%
REACTOME_PKMTS_METHYLATE_HISTONE_LYSINES	33	0.284061	0.707317	0.803101	1	4250	tags=12%, list=12%, signal=14%
REACTOME_STING_MEDIATED_INDUCTION_OF_HOST_IMMUNE_RESPONSES	13	0.28045	0.741483	0.816219	1	3832	tags=23%, list=10%, signal=26%
REACTOME_DAP12_INTERACTIONS	38	0.28042	0.697581	0.814452	1	12217	tags=45%, list=33%, signal=67%
REACTOME_ROS_AND_RNS_PRODUCTION_IN_PHAGOCYTES	36	0.280121	0.509054	0.813765	1	9315	tags=25%, list=25%, signal=33%
REACTOME_B_WICH_COMPLEX_POSITIVELY_REGULATES_RRNA_EXPRESSION	28	0.280022	0.791016	0.812274	1	11917	tags=50%, list=33%, signal=74%
REACTOME_GABA_SYNTHESIS_RELEASE_REUPTAKE_AND_DEGRADATION	19	0.279588	0.570842	0.812385	1	2457	tags=11%, list=7%, signal=11%
REACTOME_POST_TRANSLATIONAL_MODIFICATION_SYNTHESIS_OF_GPI_ANCHORED_PROTEINS	88	0.27955	0.320717	0.810648	1	10833	tags=41%, list=30%, signal=58%
REACTOME_COBALAMIN_CBL_VITAMIN_B12_TRANSPORT_AND_METABOLISM	19	0.278874	0.588694	0.811716	1	3983	tags=16%, list=11%, signal=18%
REACTOME_APOPTOTIC_EXECUTION_PHASE	45	0.277943	0.71374	0.81374	1	1338	tags=9%, list=4%, signal=9%
REACTOME_ACTIVATION_OF_GENE_EXPRESSION_BY_SREBF_SREBP	40	0.277924	0.748016	0.812	1	10458	tags=40%, list=29%, signal=56%
REACTOME_CITRIC_ACID_CYCLE_TCA_CYCLE	22	0.277571	0.783784	0.811738	1	4415	tags=18%, list=12%, signal=21%
REACTOME_WNT5A_DEPENDENT_INTERNALIZATION_OF_FZD4	15	0.277375	0.730097	0.810751	1	13748	tags=53%, list=38%, signal=85%
REACTOME_REGULATION_OF_PTEN_STABILITY_AND_ACTIVITY	68	0.276257	0.749515	0.813553	1	10711	tags=38%, list=29%, signal=54%
REACTOME_RHOBTB2_GTPASE_CYCLE	23	0.275449	0.774597	0.815057	1	6162	tags=22%, list=17%, signal=26%
REACTOME_TCR_SIGNALING	116	0.275178	0.753937	0.814257	1	13065	tags=46%, list=36%, signal=71%
REACTOME_CHONDROITIN_SULFATE_BIOSYNTHESIS	19	0.275038	0.76342	0.813029	1	10509	tags=42%, list=29%, signal=59%
REACTOME_GLUCAGON_TYPE_LIGAND_RECEPTORS	33	0.274901	0.359684	0.811764	1	4834	tags=18%, list=13%, signal=21%
REACTOME_ANTIGEN_PROCESSING_CROSS_PRESENTATION	100	0.273642	0.717054	0.8153	1	12666	tags=43%, list=35%, signal=66%
REACTOME_AUTOPHAGY	138	0.273295	0.594433	0.815011	1	6905	tags=20%, list=19%, signal=25%
REACTOME_INTERLEUKIN_RECEPTOR_SHC_SIGNALING	25	0.273232	0.732	0.813412	1	12219	tags=40%, list=33%, signal=60%
REACTOME_ABC_TRANSPORTER_DISORDERS	76	0.273202	0.666667	0.811734	1	11053	tags=42%, list=30%, signal=60%
REACTOME_TAK1_ACTIVATES_NFKB_BY_PHOSPHORYLATION_AND_ACTIVATION_OF_IKKS_COMPLEX	32	0.272802	0.711538	0.811743	1	13065	tags=47%, list=36%, signal=73%
REACTOME_TRANSCRIPTIONAL_REGULATION_BY_THE_AP_2_TFAP2_FAMILY_OF_TRANSCRIPTION_FACTORS	35	0.271941	0.561265	0.813683	1	4010	tags=17%, list=11%, signal=19%
REACTOME_RNA_POLYMERASE_III_TRANSCRIPTION_TERMINATION	23	0.271018	0.681018	0.815657	1	11917	tags=43%, list=33%, signal=64%
REACTOME_RHOG_GTPASE_CYCLE	72	0.270874	0.650376	0.814434	1	9106	tags=32%, list=25%, signal=42%
REACTOME_COOPERATION_OF_PDCL_PHLP1_AND_TRIC_CCT_IN_G_PROTEIN_BETA_FOLDING	38	0.270686	0.716763	0.813429	1	6162	tags=26%, list=17%, signal=32%
REACTOME_DEATH_RECEPTOR_SIGNALLING	136	0.270585	0.603774	0.81213	1	5861	tags=20%, list=16%, signal=24%
REACTOME_CD28_DEPENDENT_PI3K_AKT_SIGNALING	22	0.270147	0.760563	0.812096	1	6687	tags=27%, list=18%, signal=33%
REACTOME_PYRUVATE_METABOLISM	29	0.268623	0.753346	0.816494	1	7625	tags=31%, list=21%, signal=39%
REACTOME_SPHINGOLIPID_DE_NOVO_BIOSYNTHESIS	41	0.26861	0.75	0.814777	1	11360	tags=41%, list=31%, signal=60%
REACTOME_TANDEM_PORE_DOMAIN_POTASSIUM_CHANNELS	12	0.268396	0.753593	0.813853	1	12892	tags=50%, list=35%, signal=77%
REACTOME_TRAF6_MEDIATED_IRF7_ACTIVATION	24	0.268031	0.836693	0.813646	1	4925	tags=17%, list=13%, signal=19%
REACTOME_G_ALPHA_Z_SIGNALLING_EVENTS	48	0.267292	0.619145	0.814689	1	4834	tags=19%, list=13%, signal=22%
REACTOME_FORMATION_OF_RNA_POL_II_ELONGATION_COMPLEX	50	0.265073	0.743295	0.821915	1	9356	tags=32%, list=26%, signal=43%
REACTOME_CELL_CELL_JUNCTION_ORGANIZATION	59	0.264932	0.35343	0.820697	1	4609	tags=17%, list=13%, signal=19%
REACTOME_NEGATIVE_REGULATORS_OF_DDX58_IFIH1_SIGNALING	34	0.264312	0.775047	0.821431	1	8029	tags=26%, list=22%, signal=34%
REACTOME_MITOCHONDRIAL_IRON_SULFUR_CLUSTER_BIOGENESIS	12	0.264302	0.738462	0.819712	1	9728	tags=42%, list=27%, signal=57%
REACTOME_DEUBIQUITINATION	232	0.263927	0.693916	0.819559	1	10711	tags=35%, list=29%, signal=49%
REACTOME_FC_EPSILON_RECEPTOR_FCERI_SIGNALING	159	0.263876	0.729839	0.818103	1	10752	tags=38%, list=29%, signal=54%
REACTOME_HS_GAG_DEGRADATION	22	0.263496	0.767396	0.817974	1	6826	tags=23%, list=19%, signal=28%
REACTOME_ERYTHROPOIETIN_ACTIVATES_RAS	14	0.262825	0.795322	0.818984	1	14656	tags=57%, list=40%, signal=95%
REACTOME_MRNA_SPLICING	182	0.262489	0.728846	0.818585	1	12228	tags=37%, list=33%, signal=55%
REACTOME_REGULATION_OF_TNFR1_SIGNALING	32	0.26247	0.708812	0.816915	1	6893	tags=25%, list=19%, signal=31%
REACTOME_NEGATIVE_REGULATION_OF_NMDA_RECEPTOR_MEDIATED_NEURONAL_TRANSMISSION	21	0.260866	0.795082	0.821781	1	5372	tags=19%, list=15%, signal=22%
REACTOME_PROTEIN_LOCALIZATION	151	0.26075	0.65625	0.82055	1	10182	tags=36%, list=28%, signal=50%
REACTOME_DOWNSTREAM_SIGNALING_EVENTS_OF_B_CELL_RECEPTOR_BCR	80	0.259327	0.762357	0.824735	1	13065	tags=46%, list=36%, signal=72%
REACTOME_CHOLESTEROL_BIOSYNTHESIS	23	0.258001	0.867886	0.828542	1	10458	tags=43%, list=29%, signal=61%
REACTOME_PTK6_REGULATES_RHO_GTPASES_RAS_GTPASE_AND_MAP_KINASES	14	0.257941	0.832061	0.827	1	1531	tags=7%, list=4%, signal=7%
REACTOME_METABOLISM_OF_AMINO_ACIDS_AND_DERIVATIVES	345	0.257548	0.531373	0.826858	1	10845	tags=39%, list=30%, signal=55%
REACTOME_PCP_CE_PATHWAY	91	0.257488	0.685606	0.825432	1	13126	tags=51%, list=36%, signal=79%
REACTOME_XENOBIOTICS	23	0.257323	0.760784	0.824355	1	803	tags=9%, list=2%, signal=9%
REACTOME_TP53_REGULATES_METABOLIC_GENES	74	0.257108	0.688337	0.823405	1	12953	tags=49%, list=35%, signal=75%
REACTOME_TIGHT_JUNCTION_INTERACTIONS	29	0.256971	0.628151	0.822258	1	3750	tags=14%, list=10%, signal=15%
REACTOME_CONSTITUTIVE_SIGNALING_BY_LIGAND_RESPONSIVE_EGFR_CANCER_VARIANTS	19	0.254776	0.873371	0.829696	1	1912	tags=11%, list=5%, signal=11%
REACTOME_GLUCAGON_SIGNALING_IN_METABOLIC_REGULATION	33	0.254578	0.623047	0.828826	1	7464	tags=27%, list=20%, signal=34%
REACTOME_INTERLEUKIN_2_FAMILY_SIGNALING	41	0.253629	0.7666	0.830841	1	12219	tags=37%, list=33%, signal=55%
REACTOME_TIE2_SIGNALING	18	0.253014	0.875	0.831763	1	40	tags=6%, list=0%, signal=6%
REACTOME_SIGNALLING_TO_ERKS	34	0.252592	0.659696	0.831552	1	15173	tags=59%, list=41%, signal=100%
REACTOME_NR1H2_AND_NR1H3_MEDIATED_SIGNALING	42	0.252292	0.542574	0.831046	1	12592	tags=40%, list=34%, signal=62%
REACTOME_OXIDATIVE_STRESS_INDUCED_SENESCENCE	63	0.251676	0.722772	0.831674	1	10735	tags=38%, list=29%, signal=54%
REACTOME_DEGRADATION_OF_BETA_CATENIN_BY_THE_DESTRUCTION_COMPLEX	82	0.251315	0.755258	0.831351	1	12959	tags=43%, list=35%, signal=66%
REACTOME_METABOLISM_OF_VITAMINS_AND_COFACTORS	175	0.250708	0.619141	0.831963	1	5671	tags=23%, list=15%, signal=27%
REACTOME_UNBLOCKING_OF_NMDA_RECEPTORS_GLUTAMATE_BINDING_AND_ACTIVATION	21	0.250453	0.765531	0.831359	1	5372	tags=19%, list=15%, signal=22%
REACTOME_CREB1_PHOSPHORYLATION_THROUGH_NMDA_RECEPTOR_MEDIATED_ACTIVATION_OF_RAS_SIGNALING	28	0.249126	0.837209	0.834999	1	5744	tags=18%, list=16%, signal=21%
REACTOME_DEFECTIVE_GALNT3_CAUSES_FAMILIAL_HYPERPHOSPHATEMIC_TUMORAL_CALCINOSIS_HFTC	15	0.248537	0.958333	0.83582	1	8232	tags=27%, list=22%, signal=34%
REACTOME_TNFR1_INDUCED_NFKAPPAB_SIGNALING_PATHWAY	29	0.248417	0.8119	0.834646	1	8606	tags=31%, list=24%, signal=41%
REACTOME_CD209_DC_SIGN_SIGNALING	21	0.248409	0.872587	0.833003	1	4058	tags=19%, list=11%, signal=21%
REACTOME_TRANSFERRIN_ENDOCYTOSIS_AND_RECYCLING	31	0.245672	0.725338	0.841743	1	9315	tags=29%, list=25%, signal=39%
REACTOME_TBC_RABGAPS	42	0.244394	0.722656	0.844914	1	11711	tags=33%, list=32%, signal=49%
REACTOME_NOD1_2_SIGNALING_PATHWAY	36	0.244291	0.836538	0.843593	1	6893	tags=25%, list=19%, signal=31%
REACTOME_ANTI_INFLAMMATORY_RESPONSE_FAVOURING_LEISHMANIA_PARASITE_INFECTION	197	0.243903	0.525424	0.843445	1	8225	tags=24%, list=22%, signal=31%
REACTOME_THE_PHOTOTRANSDUCTION_CASCADE	33	0.24375	0.646245	0.842356	1	9217	tags=24%, list=25%, signal=32%
REACTOME_ABC_FAMILY_PROTEINS_MEDIATED_TRANSPORT	102	0.243455	0.761252	0.841804	1	10711	tags=40%, list=29%, signal=57%
REACTOME_ADP_SIGNALLING_THROUGH_P2Y_PURINOCEPTOR_12	22	0.243425	0.858283	0.840303	1	4834	tags=18%, list=13%, signal=21%
REACTOME_RHO_GTPASES_ACTIVATE_NADPH_OXIDASES	24	0.243394	0.804104	0.838821	1	11986	tags=42%, list=33%, signal=62%
REACTOME_PTEN_REGULATION	132	0.243373	0.725869	0.837226	1	10711	tags=36%, list=29%, signal=51%
REACTOME_CYTOSOLIC_SENSORS_OF_PATHOGEN_ASSOCIATED_DNA	60	0.241928	0.719298	0.841138	1	13706	tags=48%, list=37%, signal=77%
REACTOME_AKT_PHOSPHORYLATES_TARGETS_IN_THE_CYTOSOL	14	0.241755	0.869739	0.840098	1	10183	tags=36%, list=28%, signal=49%
REACTOME_DDX58_IFIH1_MEDIATED_INDUCTION_OF_INTERFERON_ALPHA_BETA	74	0.241542	0.746562	0.83924	1	8029	tags=22%, list=22%, signal=28%
REACTOME_SIGNALING_BY_NOTCH4	81	0.240205	0.727612	0.842826	1	12666	tags=47%, list=35%, signal=72%
REACTOME_JNK_C_JUN_KINASES_PHOSPHORYLATION_AND_ACTIVATION_MEDIATED_BY_ACTIVATED_HUMAN_TAK1	22	0.240179	0.862333	0.841303	1	9559	tags=41%, list=26%, signal=55%
REACTOME_HEPARAN_SULFATE_HEPARIN_HS_GAG_METABOLISM	54	0.239954	0.704591	0.84053	1	3143	tags=13%, list=9%, signal=14%
REACTOME_DEFECTIVE_CFTR_CAUSES_CYSTIC_FIBROSIS	60	0.239232	0.810247	0.841502	1	12959	tags=50%, list=35%, signal=77%
REACTOME_RAC3_GTPASE_CYCLE	92	0.23874	0.767308	0.841818	1	6053	tags=22%, list=17%, signal=26%
REACTOME_ACTIVATION_OF_SMO	17	0.237824	0.76998	0.843726	1	7443	tags=29%, list=20%, signal=37%
REACTOME_VISUAL_PHOTOTRANSDUCTION	97	0.237292	0.503119	0.844168	1	3778	tags=12%, list=10%, signal=14%
REACTOME_SPHINGOLIPID_METABOLISM	84	0.23646	0.724138	0.84573	1	11360	tags=39%, list=31%, signal=57%
REACTOME_UB_SPECIFIC_PROCESSING_PROTEASES	159	0.235624	0.771863	0.847002	1	10711	tags=34%, list=29%, signal=48%
REACTOME_PEPTIDE_LIGAND_BINDING_RECEPTORS	183	0.235098	0.578629	0.84738	1	4880	tags=15%, list=13%, signal=18%
REACTOME_TRANSCRIPTIONAL_REGULATION_OF_WHITE_ADIPOCYTE_DIFFERENTIATION	82	0.234377	0.689922	0.848693	1	3591	tags=12%, list=10%, signal=13%
REACTOME_SIGNALING_BY_HEDGEHOG	147	0.234033	0.709552	0.848379	1	7946	tags=27%, list=22%, signal=34%
REACTOME_VOLTAGE_GATED_POTASSIUM_CHANNELS	43	0.232684	0.708075	0.851867	1	5076	tags=19%, list=14%, signal=22%
REACTOME_INTRA_GOLGI_TRAFFIC	42	0.230923	0.85	0.856889	1	10174	tags=36%, list=28%, signal=49%
REACTOME_SIGNALING_BY_ERYTHROPOIETIN	25	0.230429	0.84749	0.857265	1	14656	tags=56%, list=40%, signal=93%
REACTOME_TRANSLOCATION_OF_SLC2A4_GLUT4_TO_THE_PLASMA_MEMBRANE	68	0.230207	0.701754	0.856503	1	7325	tags=24%, list=20%, signal=29%
REACTOME_APOPTOSIS	169	0.228688	0.737958	0.860296	1	8584	tags=26%, list=23%, signal=34%
REACTOME_BUDDING_AND_MATURATION_OF_HIV_VIRION	26	0.228456	0.829502	0.859572	1	3930	tags=12%, list=11%, signal=13%
REACTOME_INACTIVATION_OF_CSF3_G_CSF_SIGNALING	23	0.226975	0.862136	0.86358	1	1912	tags=9%, list=5%, signal=9%
REACTOME_PROTEIN_PROTEIN_INTERACTIONS_AT_SYNAPSES	87	0.22678	0.472727	0.862652	1	7580	tags=23%, list=21%, signal=29%
REACTOME_GLYCEROPHOSPHOLIPID_BIOSYNTHESIS	117	0.226762	0.67387	0.8611	1	8278	tags=23%, list=23%, signal=30%
REACTOME_PRE_NOTCH_PROCESSING_IN_GOLGI	18	0.225087	0.800805	0.865409	1	9350	tags=28%, list=26%, signal=37%
REACTOME_CLASS_A_1_RHODOPSIN_LIKE_RECEPTORS	308	0.224326	0.571717	0.866619	1	5441	tags=17%, list=15%, signal=20%
REACTOME_G_ALPHA_12_13_SIGNALLING_EVENTS	79	0.222887	0.735586	0.870035	1	4834	tags=15%, list=13%, signal=17%
REACTOME_REGULATION_OF_CHOLESTEROL_BIOSYNTHESIS_BY_SREBP_SREBF	53	0.222475	0.851779	0.869983	1	9806	tags=38%, list=27%, signal=51%
REACTOME_DOWNREGULATION_OF_TGF_BETA_RECEPTOR_SIGNALING	26	0.221123	0.907336	0.872966	1	9895	tags=35%, list=27%, signal=47%
REACTOME_MAPK6_MAPK4_SIGNALING	87	0.220687	0.823529	0.873043	1	8394	tags=25%, list=23%, signal=33%
REACTOME_TRANSCRIPTIONAL_REGULATION_OF_TESTIS_DIFFERENTIATION	13	0.219622	0.90748	0.875404	1	10588	tags=31%, list=29%, signal=43%
REACTOME_PLASMA_LIPOPROTEIN_CLEARANCE	32	0.219218	0.650485	0.875331	1	12930	tags=44%, list=35%, signal=68%
REACTOME_GOLGI_ASSOCIATED_VESICLE_BIOGENESIS	52	0.218381	0.837524	0.876777	1	3579	tags=10%, list=10%, signal=11%
REACTOME_RAC2_GTPASE_CYCLE	86	0.217524	0.813688	0.878317	1	6053	tags=19%, list=17%, signal=22%
REACTOME_NEDDYLATION	227	0.216654	0.745731	0.879806	1	12666	tags=44%, list=35%, signal=66%
REACTOME_PLATELET_AGGREGATION_PLUG_FORMATION	39	0.215573	0.747573	0.881853	1	7993	tags=26%, list=22%, signal=33%
REACTOME_PKA_ACTIVATION_IN_GLUCAGON_SIGNALLING	17	0.215538	0.829703	0.880377	1	7216	tags=24%, list=20%, signal=29%
REACTOME_REGULATION_OF_PTEN_GENE_TRANSCRIPTION	59	0.214867	0.76381	0.881355	1	10603	tags=37%, list=29%, signal=52%
REACTOME_NEUROTRANSMITTER_RECEPTORS_AND_POSTSYNAPTIC_SIGNAL_TRANSMISSION	202	0.21467	0.514228	0.880394	1	7464	tags=22%, list=20%, signal=27%
REACTOME_LEISHMANIA_INFECTION	282	0.212067	0.647541	0.887694	1	5590	tags=16%, list=15%, signal=19%
REACTOME_TNF_SIGNALING	41	0.211393	0.864245	0.888402	1	8606	tags=27%, list=24%, signal=35%
REACTOME_PROLONGED_ERK_ACTIVATION_EVENTS	14	0.210794	0.902857	0.888836	1	1608	tags=7%, list=4%, signal=7%
REACTOME_CHROMATIN_MODIFYING_ENZYMES	180	0.210172	0.75947	0.889454	1	13648	tags=40%, list=37%, signal=63%
REACTOME_NUCLEOTIDE_BINDING_DOMAIN_LEUCINE_RICH_REPEAT_CONTAINING_RECEPTOR_NLR_SIGNALING_PATHWAYS	56	0.209657	0.863813	0.88951	1	7505	tags=23%, list=20%, signal=29%
REACTOME_PROGRAMMED_CELL_DEATH	198	0.20854	0.795019	0.891635	1	8584	tags=24%, list=23%, signal=31%
REACTOME_METABOLISM_OF_CARBOHYDRATES	281	0.207615	0.705653	0.893102	1	10240	tags=33%, list=28%, signal=46%
REACTOME_TICAM1_RIP1_MEDIATED_IKK_COMPLEX_RECRUITMENT	19	0.207526	0.965714	0.891741	1	3342	tags=11%, list=9%, signal=12%
REACTOME_SUMOYLATION_OF_TRANSCRIPTION_COFACTORS	41	0.20746	0.795367	0.890375	1	9587	tags=32%, list=26%, signal=43%
REACTOME_G_ALPHA_I_SIGNALLING_EVENTS	302	0.207117	0.681725	0.889879	1	5559	tags=17%, list=15%, signal=20%
REACTOME_TP53_REGULATES_TRANSCRIPTION_OF_CELL_DEATH_GENES	42	0.206745	0.865314	0.889507	1	2316	tags=12%, list=6%, signal=13%
REACTOME_GPCR_LIGAND_BINDING	434	0.202636	0.58	0.901128	1	4880	tags=14%, list=13%, signal=16%
REACTOME_DEACTIVATION_OF_THE_BETA_CATENIN_TRANSACTIVATING_COMPLEX	41	0.202582	0.742911	0.899668	1	11382	tags=34%, list=31%, signal=49%
REACTOME_INTERLEUKIN_1_SIGNALING	101	0.202326	0.827586	0.898868	1	13065	tags=45%, list=36%, signal=69%
REACTOME_FLT3_SIGNALING	38	0.201752	0.893788	0.898964	1	12278	tags=45%, list=34%, signal=67%
REACTOME_GLYCOSPHINGOLIPID_METABOLISM	43	0.200454	0.820513	0.90155	1	11127	tags=37%, list=30%, signal=53%
REACTOME_COSTIMULATION_BY_THE_CD28_FAMILY	66	0.200142	0.893004	0.901056	1	7248	tags=21%, list=20%, signal=26%
REACTOME_ER_TO_GOLGI_ANTEROGRADE_TRANSPORT	149	0.199837	0.811284	0.900467	1	7384	tags=21%, list=20%, signal=26%
REACTOME_COPII_MEDIATED_VESICLE_TRANSPORT	67	0.196633	0.879208	0.908898	1	5874	tags=19%, list=16%, signal=23%
REACTOME_DEADENYLATION_OF_MRNA	21	0.194171	0.937736	0.914745	1	15497	tags=57%, list=42%, signal=99%
REACTOME_C_TYPE_LECTIN_RECEPTORS_CLRS	138	0.193619	0.88499	0.914936	1	12101	tags=36%, list=33%, signal=54%
REACTOME_GLYOXYLATE_METABOLISM_AND_GLYCINE_DEGRADATION	31	0.193055	0.895669	0.915127	1	8933	tags=26%, list=24%, signal=34%
REACTOME_CLEC7A_DECTIN_1_SIGNALING	99	0.189593	0.890805	0.923814	1	13065	tags=41%, list=36%, signal=64%
REACTOME_HEDGEHOG_ON_STATE	84	0.189337	0.882239	0.922807	1	7946	tags=26%, list=22%, signal=33%
REACTOME_WNT_LIGAND_BIOGENESIS_AND_TRAFFICKING	26	0.188936	0.839034	0.922292	1	3644	tags=12%, list=10%, signal=13%
REACTOME_TRANSPORT_TO_THE_GOLGI_AND_SUBSEQUENT_MODIFICATION	180	0.186923	0.848126	0.92621	1	5992	tags=18%, list=16%, signal=21%
REACTOME_SIGNALING_BY_NOTCH1_PEST_DOMAIN_MUTANTS_IN_CANCER	57	0.185021	0.8659	0.92996	1	4384	tags=12%, list=12%, signal=14%
REACTOME_SIGNALING_BY_CSF3_G_CSF	28	0.184491	0.937255	0.9298	1	1912	tags=7%, list=5%, signal=8%
REACTOME_TRANSMISSION_ACROSS_CHEMICAL_SYNAPSES	265	0.183002	0.672655	0.932168	1	7464	tags=20%, list=20%, signal=24%
REACTOME_EPHB_MEDIATED_FORWARD_SIGNALING	41	0.182652	0.842593	0.931615	1	13932	tags=41%, list=38%, signal=67%
REACTOME_SIGNALING_BY_NOTCH	178	0.182186	0.829828	0.931296	1	7946	tags=22%, list=22%, signal=29%
REACTOME_CLASS_B_2_SECRETIN_FAMILY_RECEPTORS	90	0.181918	0.731313	0.93055	1	4834	tags=13%, list=13%, signal=15%
REACTOME_HDACS_DEACETYLATE_HISTONES	32	0.181688	0.876405	0.929608	1	13986	tags=41%, list=38%, signal=66%
REACTOME_ANTIGEN_PROCESSING_UBIQUITINATION_PROTEASOME_DEGRADATION	297	0.180913	0.839695	0.930133	1	12675	tags=40%, list=35%, signal=61%
REACTOME_SIGNALING_BY_SCF_KIT	43	0.180173	0.94499	0.930491	1	6688	tags=16%, list=18%, signal=20%
REACTOME_PLASMA_LIPOPROTEIN_ASSEMBLY_REMODELING_AND_CLEARANCE	69	0.17807	0.785425	0.934023	1	11701	tags=35%, list=32%, signal=51%
REACTOME_HATS_ACETYLATE_HISTONES	66	0.177946	0.881226	0.932733	1	13648	tags=39%, list=37%, signal=63%
REACTOME_PHOSPHOLIPID_METABOLISM	199	0.176785	0.852713	0.933968	1	8278	tags=20%, list=23%, signal=26%
REACTOME_ASPARAGINE_N_LINKED_GLYCOSYLATION	295	0.176705	0.850394	0.932582	1	7926	tags=22%, list=22%, signal=28%
REACTOME_NR1H3_NR1H2_REGULATE_GENE_EXPRESSION_LINKED_TO_CHOLESTEROL_TRANSPORT_AND_EFFLUX	32	0.174309	0.848368	0.936831	1	11194	tags=31%, list=31%, signal=45%
REACTOME_BETA_CATENIN_PHOSPHORYLATION_CASCADE	16	0.173006	0.97318	0.938287	1	11093	tags=31%, list=30%, signal=45%
REACTOME_SIGNALING_BY_ERBB2	49	0.169216	0.979667	0.94524	1	7984	tags=20%, list=22%, signal=26%
REACTOME_HDMS_DEMETHYLATE_HISTONES	21	0.16659	0.97037	0.948981	1	11661	tags=33%, list=32%, signal=49%
REACTOME_PHASE_4_RESTING_MEMBRANE_POTENTIAL	19	0.165308	0.971193	0.949903	1	15134	tags=42%, list=41%, signal=72%
REACTOME_TOLL_LIKE_RECEPTOR_CASCADES	149	0.160639	0.958904	0.957675	1	11272	tags=31%, list=31%, signal=44%
REACTOME_COPI_MEDIATED_ANTEROGRADE_TRANSPORT	97	0.15567	0.89942	0.964509	1	7384	tags=18%, list=20%, signal=22%
REACTOME_RET_SIGNALING	39	0.147887	0.966601	0.974135	1	13343	tags=33%, list=36%, signal=52%

## Sheet: Biocarata_Met_v_PT
NAME	SIZE	ES	NOM p-val	FDR q-val	FWER p-val	RANK AT MAX	LEADING EDGE
BIOCARTA_MCM_PATHWAY	18	0.799999	0	0.0947872	0.092	3612	tags=61%, list=10%, signal=68%
BIOCARTA_ATRBRCA_PATHWAY	21	0.727671	0.0386266	0.2567	0.287	2631	tags=48%, list=7%, signal=51%
BIOCARTA_RB_PATHWAY	13	0.701452	0.0475207	0.273494	0.38	3330	tags=46%, list=9%, signal=51%
BIOCARTA_G2_PATHWAY	24	0.671695	0.0126582	0.355538	0.489	3832	tags=42%, list=10%, signal=47%
BIOCARTA_EFP_PATHWAY	16	0.620305	0.125	0.625524	0.63	631	tags=25%, list=2%, signal=25%
BIOCARTA_STATHMIN_PATHWAY	20	0.594715	0.214433	0.734101	0.685	5415	tags=40%, list=15%, signal=47%
BIOCARTA_AKAPCENTROSOME_PATHWAY	14	0.575352	0.200422	0.796225	0.723	6186	tags=36%, list=17%, signal=43%
BIOCARTA_CELLCYCLE_PATHWAY	23	0.554837	0.108974	0.882468	0.753	3676	tags=39%, list=10%, signal=43%
BIOCARTA_THELPER_PATHWAY	12	0.537387	0.61191	0.944638	0.784	11611	tags=58%, list=32%, signal=85%
BIOCARTA_CTL_PATHWAY	13	0.532456	0.452869	0.896338	0.798	3955	tags=31%, list=11%, signal=34%
BIOCARTA_PROTEASOME_PATHWAY	19	0.529162	0.519763	0.840088	0.804	13507	tags=68%, list=37%, signal=108%
BIOCARTA_TCRA_PATHWAY	12	0.528138	0.650862	0.777968	0.806	8101	tags=50%, list=22%, signal=64%
BIOCARTA_P27_PATHWAY	13	0.514902	0.292929	0.813492	0.822	5089	tags=31%, list=14%, signal=36%
BIOCARTA_TCYTOTOXIC_PATHWAY	12	0.501076	0.656379	0.854329	0.835	11611	tags=50%, list=32%, signal=73%
BIOCARTA_AHSP_PATHWAY	12	0.500841	0.168085	0.799161	0.835	4829	tags=25%, list=13%, signal=29%
BIOCARTA_ATM_PATHWAY	19	0.495989	0.356137	0.78006	0.846	412	tags=16%, list=1%, signal=16%
BIOCARTA_CASPASE_PATHWAY	22	0.49302	0.448276	0.751978	0.85	4742	tags=27%, list=13%, signal=31%
BIOCARTA_PTDINS_PATHWAY	23	0.480615	0.249505	0.784023	0.863	13881	tags=61%, list=38%, signal=98%
BIOCARTA_LIS1_PATHWAY	19	0.480585	0.156823	0.742812	0.863	8249	tags=37%, list=23%, signal=48%
BIOCARTA_PRC2_PATHWAY	13	0.479014	0.357422	0.714336	0.864	4384	tags=23%, list=12%, signal=26%
BIOCARTA_MPR_PATHWAY	21	0.47374	0.156118	0.71067	0.869	2402	tags=24%, list=7%, signal=25%
BIOCARTA_TALL1_PATHWAY	15	0.460176	0.378168	0.747395	0.881	2192	tags=20%, list=6%, signal=21%
BIOCARTA_AKT_PATHWAY	22	0.450286	0.271084	0.762054	0.89	6887	tags=32%, list=19%, signal=39%
BIOCARTA_D4GDI_PATHWAY	12	0.44554	0.623274	0.752731	0.898	3187	tags=25%, list=9%, signal=27%
BIOCARTA_EXTRINSIC_PATHWAY	13	0.425011	0.489022	0.831143	0.92	4116	tags=23%, list=11%, signal=26%
BIOCARTA_SM_PATHWAY	14	0.411819	0.448065	0.868948	0.934	10546	tags=57%, list=29%, signal=80%
BIOCARTA_BLYMPHOCYTE_PATHWAY	12	0.398624	0.815217	0.907016	0.949	6628	tags=25%, list=18%, signal=31%
BIOCARTA_ARF_PATHWAY	17	0.397639	0.566532	0.878836	0.949	11692	tags=53%, list=32%, signal=78%
BIOCARTA_NO2IL12_PATHWAY	14	0.391957	0.678647	0.878015	0.951	5237	tags=29%, list=14%, signal=33%
BIOCARTA_CSK_PATHWAY	20	0.386841	0.692473	0.871984	0.953	8101	tags=35%, list=22%, signal=45%
BIOCARTA_HIF_PATHWAY	15	0.386647	0.505791	0.845294	0.954	3743	tags=20%, list=10%, signal=22%
BIOCARTA_VDR_PATHWAY	24	0.383946	0.592369	0.83083	0.956	10183	tags=42%, list=28%, signal=58%
BIOCARTA_GRANULOCYTES_PATHWAY	13	0.374056	0.678862	0.853091	0.964	5447	tags=38%, list=15%, signal=45%
BIOCARTA_ACTINY_PATHWAY	12	0.372764	0.5625	0.833243	0.964	2262	tags=17%, list=6%, signal=18%
BIOCARTA_LYM_PATHWAY	12	0.366644	0.706122	0.83726	0.966	7222	tags=33%, list=20%, signal=42%
BIOCARTA_IL17_PATHWAY	14	0.359826	0.694501	0.843592	0.971	5237	tags=29%, list=14%, signal=33%
BIOCARTA_ACH_PATHWAY	14	0.359	0.279919	0.823952	0.971	6887	tags=29%, list=19%, signal=35%
BIOCARTA_HSP27_PATHWAY	14	0.353743	0.345339	0.826091	0.976	12777	tags=50%, list=35%, signal=77%
BIOCARTA_CDK5_PATHWAY	13	0.353534	0.40305	0.805905	0.976	1608	tags=15%, list=4%, signal=16%
BIOCARTA_PRION_PATHWAY	12	0.35345	0.479675	0.786037	0.976	6491	tags=50%, list=18%, signal=61%
BIOCARTA_RAC1_PATHWAY	21	0.346428	0.685259	0.79839	0.98	8044	tags=38%, list=22%, signal=49%
BIOCARTA_TNFR1_PATHWAY	29	0.331487	0.639216	0.841388	0.984	4908	tags=24%, list=13%, signal=28%
BIOCARTA_G1_PATHWAY	27	0.325817	0.656863	0.845235	0.986	3676	tags=26%, list=10%, signal=29%
BIOCARTA_P53_PATHWAY	16	0.321421	0.660079	0.845435	0.988	5564	tags=31%, list=15%, signal=37%
BIOCARTA_CYTOKINE_PATHWAY	18	0.314097	0.548781	0.860099	0.99	4902	tags=22%, list=13%, signal=26%
BIOCARTA_RAS_PATHWAY	22	0.31199	0.668593	0.8501	0.99	8584	tags=32%, list=23%, signal=42%
BIOCARTA_MITOCHONDRIA_PATHWAY	19	0.305359	0.72314	0.858956	0.992	14993	tags=58%, list=41%, signal=98%
BIOCARTA_ARAP_PATHWAY	17	0.303849	0.732143	0.847002	0.992	2061	tags=12%, list=6%, signal=12%
BIOCARTA_ASBCELL_PATHWAY	13	0.302354	0.883721	0.837307	0.993	12219	tags=46%, list=33%, signal=69%
BIOCARTA_FAS_PATHWAY	30	0.297098	0.763566	0.842811	0.993	4908	tags=23%, list=13%, signal=27%
BIOCARTA_P53HYPOXIA_PATHWAY	21	0.292561	0.720559	0.844371	0.995	5564	tags=24%, list=15%, signal=28%
BIOCARTA_STEM_PATHWAY	14	0.283203	0.63147	0.866656	0.997	5237	tags=21%, list=14%, signal=25%
BIOCARTA_IL12_PATHWAY	18	0.282338	0.899791	0.854436	0.997	8085	tags=33%, list=22%, signal=43%
BIOCARTA_HES_PATHWAY	12	0.278655	0.596774	0.853099	0.997	691	tags=8%, list=2%, signal=8%
BIOCARTA_CTLA4_PATHWAY	20	0.277398	0.881104	0.842154	0.997	8085	tags=25%, list=22%, signal=32%
BIOCARTA_IL2RB_PATHWAY	37	0.272866	0.725646	0.846138	0.998	3621	tags=19%, list=10%, signal=21%
BIOCARTA_RACCYCD_PATHWAY	26	0.266513	0.743295	0.854441	0.998	3621	tags=15%, list=10%, signal=17%
BIOCARTA_ERK5_PATHWAY	14	0.264207	0.743738	0.847507	0.998	13932	tags=57%, list=38%, signal=92%
BIOCARTA_HIVNEF_PATHWAY	55	0.259528	0.714004	0.850002	0.998	4908	tags=16%, list=13%, signal=19%
BIOCARTA_SHH_PATHWAY	16	0.256535	0.803644	0.847029	0.998	8674	tags=25%, list=24%, signal=33%
BIOCARTA_PDZS_PATHWAY	17	0.250434	0.79065	0.855525	0.999	5212	tags=24%, list=14%, signal=27%
BIOCARTA_STRESS_PATHWAY	24	0.244314	0.862857	0.862503	0.999	3342	tags=17%, list=9%, signal=18%
BIOCARTA_TFF_PATHWAY	24	0.232069	0.882957	0.8906	1	8584	tags=29%, list=23%, signal=38%
BIOCARTA_CARM1_PATHWAY	12	0.218035	0.95155	0.921559	1	7870	tags=25%, list=21%, signal=32%
BIOCARTA_NKCELLS_PATHWAY	20	0.207843	0.944444	0.936837	1	4902	tags=15%, list=13%, signal=17%
BIOCARTA_MAL_PATHWAY	19	0.2059	0.829175	0.926959	1	8584	tags=21%, list=23%, signal=27%
BIOCARTA_CARM_ER_PATHWAY	24	0.198224	0.875	0.931644	1	343	tags=4%, list=1%, signal=4%
BIOCARTA_IL2_PATHWAY	22	0.197896	0.935039	0.918611	1	11037	tags=41%, list=30%, signal=59%

## Sheet: KEGG_Met_v_PT
NAME	SIZE	ES	NOM p-val	FDR q-val	FWER p-val	RANK AT MAX	LEADING EDGE				Table S3. Results of GSEA Analysis (Prostate cancer metastasis vs. primary tumors)
KEGG_DNA_REPLICATION	36	0.677621	0.0163599	0.4223	0.285	4006	tags=58%, list=11%, signal=65%
KEGG_MISMATCH_REPAIR	23	0.67205	0.0515464	0.235087	0.303	8210	tags=61%, list=22%, signal=78%
KEGG_HOMOLOGOUS_RECOMBINATION	26	0.667043	0.00627615	0.173328	0.327	6249	tags=50%, list=17%, signal=60%
KEGG_BASE_EXCISION_REPAIR	33	0.600847	0.00397614	0.384658	0.545	10934	tags=64%, list=30%, signal=91%
KEGG_NUCLEOTIDE_EXCISION_REPAIR	44	0.59657	0.0504032	0.329923	0.56	6285	tags=41%, list=17%, signal=49%
KEGG_PENTOSE_AND_GLUCURONATE_INTERCONVERSIONS	27	0.569808	0.382883	0.401001	0.626	6991	tags=48%, list=19%, signal=59%
KEGG_RIBOSOME	82	0.568964	0.0727651	0.347967	0.63	7475	tags=44%, list=20%, signal=55%
KEGG_PORPHYRIN_AND_CHLOROPHYLL_METABOLISM	40	0.539852	0.28976	0.440583	0.707	10204	tags=58%, list=28%, signal=80%
KEGG_AMINOACYL_TRNA_BIOSYNTHESIS	21	0.539436	0.384458	0.393613	0.708	10150	tags=57%, list=28%, signal=79%
KEGG_PENTOSE_PHOSPHATE_PATHWAY	26	0.513793	0.137795	0.491532	0.756	6332	tags=38%, list=17%, signal=46%
KEGG_RNA_POLYMERASE	26	0.512018	0.255446	0.456051	0.758	11917	tags=62%, list=33%, signal=91%
KEGG_CELL_CYCLE	123	0.507849	0.12474	0.437741	0.763	5041	tags=33%, list=14%, signal=39%
KEGG_ONE_CARBON_POOL_BY_FOLATE	16	0.499571	0.16499	0.444714	0.782	10065	tags=56%, list=27%, signal=78%
KEGG_OXIDATIVE_PHOSPHORYLATION	99	0.48858	0.0817121	0.465986	0.813	12581	tags=57%, list=34%, signal=86%
KEGG_DRUG_METABOLISM_OTHER_ENZYMES	49	0.48481	0.268132	0.452029	0.817	6991	tags=45%, list=19%, signal=55%
KEGG_NON_HOMOLOGOUS_END_JOINING	12	0.474833	0.36714	0.469154	0.832	14184	tags=67%, list=39%, signal=109%
KEGG_PYRIMIDINE_METABOLISM	91	0.472931	0.1002	0.449841	0.834	11437	tags=59%, list=31%, signal=86%
KEGG_GLYOXYLATE_AND_DICARBOXYLATE_METABOLISM	16	0.44788	0.274	0.541651	0.88	10065	tags=50%, list=27%, signal=69%
KEGG_PANTOTHENATE_AND_COA_BIOSYNTHESIS	15	0.445688	0.439364	0.524997	0.885	4580	tags=27%, list=13%, signal=30%
KEGG_PROTEASOME	44	0.433477	0.482072	0.562462	0.908	12959	tags=57%, list=35%, signal=88%
KEGG_GLYCOSYLPHOSPHATIDYLINOSITOL_GPI_ANCHOR_BIOSYNTHESIS	25	0.426297	0.538	0.574408	0.923	12160	tags=60%, list=33%, signal=90%
KEGG_P53_SIGNALING_PATHWAY	65	0.411485	0.362903	0.623874	0.94	3895	tags=23%, list=11%, signal=26%
KEGG_PRIMARY_IMMUNODEFICIENCY	35	0.407538	0.497826	0.618371	0.947	8607	tags=37%, list=24%, signal=49%
KEGG_PATHOGENIC_ESCHERICHIA_COLI_INFECTION	54	0.399789	0.26572	0.631497	0.957	10359	tags=43%, list=28%, signal=59%
KEGG_GLYCOSAMINOGLYCAN_BIOSYNTHESIS_KERATAN_SULFATE	14	0.394383	0.313253	0.63434	0.962	9509	tags=50%, list=26%, signal=68%
KEGG_OOCYTE_MEIOSIS	108	0.388876	0.168067	0.638249	0.966	2402	tags=14%, list=7%, signal=15%
KEGG_ASCORBATE_AND_ALDARATE_METABOLISM	25	0.373572	0.743304	0.697781	0.983	6991	tags=48%, list=19%, signal=59%
KEGG_PROGESTERONE_MEDIATED_OOCYTE_MATURATION	84	0.371043	0.305499	0.686429	0.985	326	tags=10%, list=1%, signal=10%
KEGG_HUNTINGTONS_DISEASE	155	0.366199	0.253465	0.687123	0.987	12616	tags=50%, list=34%, signal=75%
KEGG_PARKINSONS_DISEASE	96	0.365762	0.265226	0.666235	0.987	12581	tags=52%, list=34%, signal=79%
KEGG_BASAL_TRANSCRIPTION_FACTORS	35	0.339825	0.687885	0.778774	0.994	10092	tags=46%, list=28%, signal=63%
KEGG_STARCH_AND_SUCROSE_METABOLISM	48	0.334223	0.678414	0.785225	0.997	6991	tags=31%, list=19%, signal=39%
KEGG_TERPENOID_BACKBONE_BIOSYNTHESIS	15	0.3322	0.767068	0.771913	0.998	5689	tags=27%, list=16%, signal=32%
KEGG_GLYCOSPHINGOLIPID_BIOSYNTHESIS_GANGLIO_SERIES	15	0.330158	0.456566	0.760025	0.998	1160	tags=13%, list=3%, signal=14%
KEGG_RNA_DEGRADATION	53	0.322622	0.696281	0.775876	0.998	9304	tags=36%, list=25%, signal=48%
KEGG_PURINE_METABOLISM	147	0.313732	0.446281	0.800156	0.999	8031	tags=36%, list=22%, signal=46%
KEGG_NITROGEN_METABOLISM	23	0.304077	0.501969	0.827897	0.999	3654	tags=17%, list=10%, signal=19%
KEGG_SPHINGOLIPID_METABOLISM	36	0.298888	0.590099	0.832869	0.999	9316	tags=31%, list=25%, signal=41%
KEGG_ALZHEIMERS_DISEASE	141	0.2924	0.410609	0.847074	1	8799	tags=31%, list=24%, signal=41%
KEGG_RIBOFLAVIN_METABOLISM	14	0.286026	0.832016	0.860296	1	6727	tags=29%, list=18%, signal=35%
KEGG_B_CELL_RECEPTOR_SIGNALING_PATHWAY	73	0.271263	0.642562	0.919315	1	5891	tags=23%, list=16%, signal=28%
KEGG_SPLICEOSOME	122	0.270688	0.695473	0.900728	1	9164	tags=25%, list=25%, signal=34%
KEGG_GLYCEROLIPID_METABOLISM	43	0.270029	0.503055	0.883468	1	3502	tags=16%, list=10%, signal=18%
KEGG_CITRATE_CYCLE_TCA_CYCLE	30	0.254515	0.744048	0.944154	1	4415	tags=13%, list=12%, signal=15%
KEGG_FRUCTOSE_AND_MANNOSE_METABOLISM	32	0.253699	0.619503	0.927438	1	11174	tags=47%, list=31%, signal=67%
KEGG_LINOLEIC_ACID_METABOLISM	29	0.253493	0.703407	0.908045	1	6122	tags=21%, list=17%, signal=25%
KEGG_NOTCH_SIGNALING_PATHWAY	47	0.249898	0.585567	0.906804	1	7617	tags=26%, list=21%, signal=32%
KEGG_RETINOL_METABOLISM	63	0.249294	0.803571	0.890998	1	6364	tags=30%, list=17%, signal=36%
KEGG_N_GLYCAN_BIOSYNTHESIS	46	0.244659	0.850598	0.896486	1	7915	tags=26%, list=22%, signal=33%
KEGG_GLYCOSAMINOGLYCAN_BIOSYNTHESIS_HEPARAN_SULFATE	25	0.241771	0.671315	0.893109	1	2872	tags=12%, list=8%, signal=13%
KEGG_MATURITY_ONSET_DIABETES_OF_THE_YOUNG	25	0.241369	0.762089	0.877261	1	7366	tags=20%, list=20%, signal=25%
KEGG_BIOSYNTHESIS_OF_UNSATURATED_FATTY_ACIDS	20	0.23167	0.860082	0.904282	1	2161	tags=10%, list=6%, signal=11%
KEGG_GLYCEROPHOSPHOLIPID_METABOLISM	71	0.22942	0.639676	0.897447	1	8044	tags=25%, list=22%, signal=32%
KEGG_RIG_I_LIKE_RECEPTOR_SIGNALING_PATHWAY	63	0.210439	0.854508	0.965061	1	6530	tags=19%, list=18%, signal=23%
KEGG_NEUROACTIVE_LIGAND_RECEPTOR_INTERACTION	269	0.210317	0.504912	0.948007	1	4880	tags=14%, list=13%, signal=16%
KEGG_ALLOGRAFT_REJECTION	32	0.207116	0.939076	0.944048	1	11000	tags=31%, list=30%, signal=45%
KEGG_ANTIGEN_PROCESSING_AND_PRESENTATION	68	0.196451	0.93712	0.97153	1	5237	tags=13%, list=14%, signal=15%
KEGG_THYROID_CANCER	29	0.193001	0.917505	0.968009	1	14987	tags=55%, list=41%, signal=93%
KEGG_LYSOSOME	117	0.192401	0.827112	0.95327	1	11973	tags=39%, list=33%, signal=58%
KEGG_T_CELL_RECEPTOR_SIGNALING_PATHWAY	104	0.191714	0.854737	0.939851	1	12219	tags=41%, list=33%, signal=62%
KEGG_SELENOAMINO_ACID_METABOLISM	24	0.189445	0.904471	0.932257	1	10436	tags=33%, list=29%, signal=47%
KEGG_CHEMOKINE_SIGNALING_PATHWAY	179	0.187972	0.848291	0.921349	1	8756	tags=25%, list=24%, signal=32%
KEGG_UBIQUITIN_MEDIATED_PROTEOLYSIS	129	0.185097	0.854839	0.916483	1	9960	tags=22%, list=27%, signal=31%
KEGG_NATURAL_KILLER_CELL_MEDIATED_CYTOTOXICITY	119	0.17532	0.877895	0.932291	1	2281	tags=8%, list=6%, signal=9%
KEGG_NEUROTROPHIN_SIGNALING_PATHWAY	125	0.152859	0.91446	0.972593	1	13343	tags=42%, list=36%, signal=66%
KEGG_VASOPRESSIN_REGULATED_WATER_REABSORPTION	44	0.138615	0.972603	0.979709	1	5953	tags=11%, list=16%, signal=14%

## Sheet: Hallmark_Met_v_PT
NAME	SIZE	ES	NOM p-val	FDR q-val	FWER p-val	RANK AT MAX	LEADING EDGE
HALLMARK_E2F_TARGETS	194	0.705884	0.00793651	0.011432	0.026	6415	tags=60%, list=18%, signal=73%
HALLMARK_G2M_CHECKPOINT	189	0.628952	0.00787402	0.0552127	0.168	1830	tags=33%, list=5%, signal=35%
HALLMARK_MYC_TARGETS_V2	58	0.564558	0.0402414	0.125635	0.363	10452	tags=62%, list=29%, signal=87%
HALLMARK_MYC_TARGETS_V1	192	0.497276	0.175542	0.260838	0.53	10141	tags=47%, list=28%, signal=64%
HALLMARK_MITOTIC_SPINDLE	197	0.495314	0.154135	0.213867	0.532	1869	tags=18%, list=5%, signal=19%
HALLMARK_DNA_REPAIR	138	0.473543	0.127701	0.228795	0.575	8788	tags=45%, list=24%, signal=59%
HALLMARK_ANGIOGENESIS	35	0.393024	0.413306	0.425254	0.701	3458	tags=29%, list=9%, signal=32%
HALLMARK_SPERMATOGENESIS	132	0.342584	0.103175	0.560014	0.774	1937	tags=14%, list=5%, signal=14%
HALLMARK_MTORC1_SIGNALING	193	0.322616	0.583501	0.574148	0.796	6756	tags=31%, list=18%, signal=37%
HALLMARK_GLYCOLYSIS	196	0.304613	0.496	0.580672	0.821	6058	tags=24%, list=17%, signal=29%
HALLMARK_OXIDATIVE_PHOSPHORYLATION	180	0.276783	0.662136	0.63329	0.856	12439	tags=49%, list=34%, signal=75%
HALLMARK_WNT_BETA_CATENIN_SIGNALING	42	0.264877	0.556225	0.625567	0.873	1729	tags=12%, list=5%, signal=12%
HALLMARK_ALLOGRAFT_REJECTION	193	0.249642	0.743158	0.63481	0.887	9007	tags=31%, list=25%, signal=41%
HALLMARK_UNFOLDED_PROTEIN_RESPONSE	106	0.223019	0.767754	0.69947	0.915	13135	tags=47%, list=36%, signal=73%
HALLMARK_PI3K_AKT_MTOR_SIGNALING	104	0.178197	0.892514	0.844877	0.961	11701	tags=36%, list=32%, signal=52%
