# Supplementary material for: A Unified Transcriptional, Pharmacogenomic, and Gene Dependency Approach to Decipher the Biology, Diagnostic Markers, and Therapeutic Targets Associated with Prostate Cancer Metastasis
Source: Cancers (Basel). 2021 Oct 14;13(20):5158. doi: 10.3390/cancers13205158 (PMC8534121; doi:10.3390/cancers13205158)
Supplement: Supplementary file 1 [file cancers-13-05158-s001.zip › Table S4.xlsx]

## Sheet: fostamatinib_forsuppl
Table S4. Expression levels (across all cell lines) of top 150 genes exhibiting the highest signal to noise ratios (“fostamatinib responsive” vs. “fostamatinib non-responsive). The first 49 of these genes constitute the heatmap shown in Figure 6A.
							id	PDGFC	DSE	NRG1	NXPE3	MAP7D1	PDLIM7	GLIPR1	GPR176	LRP12	PXDN	COL24A1	HHIPL2	TGFB1	B4GALNT1	LOXL2	ITGB1	OPN4	ITGA5	MSANTD3	PGAM1	FHL3	CORO1C	C1R	HDGFL3	FBN1	FZD2	FLRT2	COL7A1	NGF	TRIM16L	MEDAG	C1S	GALNT2	ADAM12	COL5A1	DZIP1	MSC	MRC2	RRAS2	CLTCL1	FGF2	ELK3
							Signal to noise	0.2631	0.2467	0.2315	0.231	0.2275	0.2253	0.2232	0.2231	0.2222	0.22	0.217	0.2151	0.2119	0.2085	0.2083	0.2081	0.2072	0.2071	0.2054	0.2029	0.2026	0.2016	0.1983	0.1981	0.198	0.198	0.1967	0.1962	0.1953	0.1953	0.1952	0.1945	0.194	0.1936	0.1933	0.1918	0.1916	0.191	0.191	0.1907	0.1903	0.1901
							p-value	0.001996	0.001996	0.001996	0.001996	0.001996	0.001996	0.001996	0.001996	0.001996	0.001996	0.001996	0.001996	0.001996	0.001996	0.001996	0.001996	0.001996	0.001996	0.001996	0.001996	0.001996	0.001996	0.001996	0.001996	0.001996	0.001996	0.001996	0.001996	0.001996	0.001996	0.001996	0.001996	0.001996	0.001996	0.001996	0.001996	0.001996	0.001996	0.001996	0.003992	0.001996	0.001996
							Fold Change	1.85	1.62	2	1.43	1.27	1.39	1.92	1.67	1.45	2.24	1.11	1.47	1.54	1.66	2.14	1.35	1.03	1.77	1.27	1.2	1.28	1.22	1.8	1.58	1.92	1.45	1.63	1.8	1.49	1.52	1.17	1.81	1.27	1.68	2.02	1.64	1.73	1.81	1.29	1.26	1.61	1.33
id	ccle_name	primary_tissue	secondary_tissue	tertiary_tissue	originally_assigned_ccle_name	fostamatinib	fostamatinib_Class1
ACH-000648	NCIH28_PLEURA	mesothelioma			NA	-0.8039	Down(<=-0.5)	4.79	2.59	4.54	5.26	6.64	5.8	0.6091	0.6218	3.56	4.96	0.1431	2.31	5.55	4.76	7.34	8.81	0.03349	3.75	6.42	9.83	2.49	6.82	1.76	5.63	3.56	1.9	2.23	7.54	0.03349	6.64	7.237e-05	2.9	5.79	1.53	0.2808	1.25	2.47	5.92	5.18	1.56	4.34	3.16
ACH-000454	HCC95_LUNG	lung	lung_NSC	lung_squamous	NA	-1.61	Down(<=-0.5)	4.14	3.16	9.49	3.85	5.53	6.07	3.29	3.64	4.56	0.5226	0.1163	0.05209	4.6	5.34	0.9643	7.32	6.193e-05	3.91	6.25	8.83	2.31	6.49	4.69	5.89	0.6221	3.62	2.71	6.27	3.01	6.68	0.01911	2.51	6.33	0.2749	2.43	4.09	4.67	3.04	5.41	3.06	2.66	3.34
ACH-000866	NCIH1048_LUNG	lung	lung_small		NA	-0.9354	Down(<=-0.5)	2.5	2.02	1.24	1.57	5.41	5.39	0.3547	1.88	3.52	0.1126	0.191	0.1999	0.8085	6.71	2.15	8.09	4.145e-05	0.3259	5.18	8.4	2.86	5.88	6.44	6.09	0.5893	2.82	4.56	2.12	0.7375	4.29	4.145e-05	0.9513	5.03	0.002467	0.5322	1.47	0.1181	1.22	4.16	3.06	1.6	1.81
ACH-000804	NB1_AUTONOMIC_GANGLIA	peripheral_nervous_system	neuroblastoma		NA	-1.08	Down(<=-0.5)	0.04693	1.98	3.58	4.62	6.36	5.37	0.2323	1.31	4.56	3.77	0.02465	0.109	3.12	5.5	1.72	7.89	0.04693	0.212	5.53	8.39	2.7	6.1	4.23	5.61	1.13	3.78	3.48	1.47	8.261e-05	3.25	8.261e-05	1.15	6.32	0.08877	2.9	5.13	1.19	4.09	4.18	1.62	2.17	4.85
ACH-000048	TOV112D_OVARY	ovary	ovary_adenocarcinoma	ovary_endometrioid	NA	-1.6	Down(<=-0.5)	3.07	4.93	4.39	2.99	6.16	4.98	0.4232	3.6	3.1	5.41	6.193e-05	0.4459	5.47	5.55	3.29	9.08	6.193e-05	4.5	4.46	8.96	3.01	6.46	1.53	5.57	4.14	4.29	2.78	2.45	0.05305	3.21	6.193e-05	2.93	4.87	0.03914	2.26	5.73	0.1683	5.85	4.12	2.32	2.26	5.21
ACH-000221	SNU398_LIVER	liver			NA	-1.82	Down(<=-0.5)	5.93	4.58	0.7956	2.52	5.62	6.41	0.8964	3.52	2.86	5.01	0.007063	0.248	5.04	5.03	3.03	6.98	5.179e-05	4.24	4.42	9.3	3.27	6.13	0.6292	5.39	2.16	2.3	2.97	2.23	0.109	3.22	5.179e-05	2.22	5.45	0.2597	0.4447	4.54	0.09543	4.04	5.14	3.51	2.05	3.46
ACH-000916	NCIH1573_LUNG	lung	lung_NSC	lung_adenocarcinoma	NA	-1.29	Down(<=-0.5)	3.84	1.24	1.11	1.95	5.61	4.8	0.3307	0.5436	3.03	4.08	0.2529	2.8	3.69	4.25	0.8634	8.26	3.122e-05	3.9	3.41	8.06	2.17	4.97	2.69	4.78	1.04	1.44	1.89	2.86	0.1138	7.75	0.02633	1.77	5.37	0.1828	0.2119	0.02633	0.9972	0.5663	4.04	3.52	0.01492	4.11
ACH-000192	MFE280_ENDOMETRIUM	uterus	uterus_endometrium		NA	-1.12	Down(<=-0.5)	6.88	3.7	3.14	2.16	5.75	5.65	0.1734	1.93	3.07	6.26	0.2514	2.56	4.94	4.08	4	6.42	3.122e-05	1.24	4.16	7.6	3.63	5.46	3.51	5.3	0.2667	2.91	1.36	3.28	0.09652	4.86	3.122e-05	0.2704	5.12	1.39	0.01433	4.67	0.4443	5.12	3.81	2.89	0.3902	2.62
ACH-000279	EWS502_BONE	bone	Ewing_sarcoma		NA	-0.7028	Down(<=-0.5)	1.45	1.82	2.05	2.83	6.43	4.85	2.54	1.48	3.71	6.13	0.8042	0.2766	4.53	4.74	1.8	6.71	5.179e-05	4.98	4.65	8.36	4.09	6.4	2.39	5.33	1.07	4.16	5.4	2.2	0.04181	4.22	0.01766	0.4561	6.22	0.02947	2.62	4.74	5.23	3.48	3.55	2.07	0.5907	2.67
ACH-000940	AN3CA_ENDOMETRIUM	uterus	uterus_endometrium		NA	-1.6	Down(<=-0.5)	5.46	3.99	0.0449	3.32	6	6.66	0.7993	1.14	3.78	0.4678	0.01312	0.8906	1.03	5.74	5.56	7.96	0.01312	0.9592	4.36	9.16	3.42	6.26	4.72	5.16	5.26	3.86	0.06252	2.03	0.06252	4.39	0.01312	2.85	5.3	0.08267	4.03	5.23	0.2197	4.51	4.12	3.01	3.37	3.34
ACH-000260	SKNAS_AUTONOMIC_GANGLIA	peripheral_nervous_system	neuroblastoma		NA	-0.6216	Down(<=-0.5)	1.64	1.88	4.45	3.85	6.42	5.39	1.5	2.68	3.92	4.3	0.2256	1.11	5.58	2.82	7.46	9.58	0.01484	6.12	5.29	8.79	4.42	6.33	4.64	5.61	3.96	3.62	1.58	4.91	0.6396	3.83	5.179e-05	3.25	6.86	4.93	5.9	5.3	2.49	6.23	6.34	2.3	1.26	5.17
ACH-000411	769P_KIDNEY	kidney			NA	-0.8213	Down(<=-0.5)	5.78	4.46	4.2	3.81	7.12	8.96	5.92	4.26	4.33	1.55	0.1033	2.51	6.14	3.38	7.85	10.05	9.265e-05	5.81	6	9.13	4.29	7.44	1.19	4.18	1.47	2.4	0.07872	6.52	0.9466	6.93	0.05574	2.34	7.38	3.69	0.6087	3.27	5.48	6.25	5.69	2.54	4.47	5.02
ACH-000824	KYSE510_OESOPHAGUS	esophagus	esophagus_squamous		NA	-0.9831	Down(<=-0.5)	3.28	4.97	4.02	4.47	5.05	6.09	3.48	2.27	2.61	4.85	0.2757	1.08	2.71	3.75	4.73	7.11	8.261e-05	2.23	4.51	8.69	1.99	5.71	5.29	4.21	0.5877	4.32	2.63	5.98	0.4165	7.21	8.261e-05	5.64	5.44	2.18	3.41	1.89	0.0401	0.7137	5.15	1.31	2.38	3.01
ACH-000172	TM87_SOFT_TISSUE	rhabdoid			NA	-1.31	Down(<=-0.5)	2.81	4.2	4.66	3.32	6.24	6.84	2.14	3.03	3.61	2.68	7.237e-05	0.08584	3.82	5.42	6.68	8.87	7.237e-05	5.05	5.31	8.6	3.73	6.79	7.13	5.26	6.15	4.43	6.96	1.55	0.03347	2.82	0.01737	7.46	6.54	0.2688	0.8855	6.02	0.1363	4.85	5.29	1.92	4.25	4.16
ACH-000107	CAPAN2_PANCREAS	pancreas			NA	-0.5519	Down(<=-0.5)	4.22	3.38	2.53	0.793	6.52	7.02	1.43	2.76	3.88	0.52	0.0218	0.03381	4.71	4.14	1.17	10.74	6.193e-05	2.94	4.71	8.05	3.15	5.53	1.3	6.03	0.5817	3.27	0.1479	0.7421	0.0218	5.56	0.05894	0.7534	6.61	0.09312	0.1042	0.0218	0.009563	0.2098	6.29	1.28	0.3249	4.43
ACH-000694	TE9_OESOPHAGUS	esophagus	esophagus_squamous		NA	-1.16	Down(<=-0.5)	2.26	4.47	3.34	2.28	5.95	5.81	3.45	5.18	2.4	4.03	0.1778	0.2688	3.3	4.14	2.2	7.32	4.145e-05	3.34	4.3	8.62	1.43	5.66	3.53	5.18	0.8464	2.93	4.31	6.59	0.429	7.39	0.01421	3.28	6.68	0.35	4.9	2.47	1.48	1.9	5.79	2.29	0.8375	3.97
ACH-000141	SNU308_BILIARY_TRACT	bile_duct	gallbladder		NA	-0.8726	Down(<=-0.5)	2.69	3.52	5.97	2.85	5.55	6.79	4.33	2.47	4.91	0.1705	0.1361	2.54	5.26	4.16	0.6074	7.79	5.179e-05	2.78	4.98	8.67	0.8479	6.57	3.04	6.06	0.3237	1.3	2.25	6.95	0.6488	7.35	5.179e-05	2.67	5.03	0.03746	0.1769	1.11	0.01194	3.07	5.18	2.28	1.84	4.19
ACH-000880	AGS_STOMACH	gastric	gastric_adenocarcinoma		NA	-0.9768	Down(<=-0.5)	0.1714	1.94	0.5392	2.81	5.66	6.1	1.32	1.78	0.308	0.2803	0.05076	0.4074	5.01	0.1386	0.7151	8.53	8.261e-05	4.84	4.99	9.41	3.93	6.57	2.73	0.7044	1.02	3.43	8.261e-05	0.9217	8.261e-05	6	8.261e-05	0.8461	6.41	0.02307	0.5589	0.05076	8.261e-05	0.07887	5.69	2.62	0.2296	3.94
ACH-000364	U2OS_BONE	bone	osteosarcoma		NA	-1.35	Down(<=-0.5)	5.58	3.53	2.53	4.41	6.37	7.86	2.19	3.91	4.24	5.85	0.02535	0.3996	5.82	5.01	6.58	9.1	0.0009773	5.14	6.04	8.53	4.3	5.92	3.76	5.79	3.25	4.66	4.58	3.62	0.844	4.67	0.04468	1.28	6.61	2.34	5.99	3.94	0.09405	6.56	5.19	4.02	2.92	4.91
ACH-000449	MESSA_SOFT_TISSUE	uterus	uterine_sarcoma		NA	-0.9447	Down(<=-0.5)	7.73	0.7139	7.06	4.22	6.26	6.68	0.4236	1.43	2.72	0.1545	0.0001344	0.08689	4.74	4.81	5.94	8.94	0.03638	3.18	4.28	9.59	2.83	7	4.14	5.42	1.51	3.99	0.3588	2.25	0.0001344	6.48	0.0001344	5.84	6.75	0.06145	2.86	5.27	0.06145	3.99	5.45	2.09	4.51	3.21
ACH-000558	A172_CENTRAL_NERVOUS_SYSTEM	central_nervous_system	glioma	glioblastoma	NA	-0.7255	Down(<=-0.5)	3.69	3.73	5.15	4.08	6.35	7.52	5.03	5.3	5.17	7.2	0.0369	4.03	6.17	6.13	8.74	9.64	0.706	7.24	6.87	8.88	3.87	6.75	4.55	5.49	9.55	4.05	3.96	7.06	3.59	5.48	7.237e-05	4.79	6.93	1.94	8.33	4.64	3.01	7.23	5.32	1.81	6.03	5.76
ACH-000201	A204_SOFT_TISSUE	rhabdoid			NA	-1.46	Down(<=-0.5)	7	3.93	4.51	3.19	6.07	6.51	5.83	0.7171	1.98	1.68	0.01913	0.1319	4.4	6.3	8.47	9.23	6.193e-05	5.22	4.79	9.21	3.21	6.01	7.74	5.06	5.51	4.77	0.117	1.54	0.0298	2.79	6.193e-05	6.37	6.31	0.6956	4.68	4.99	0.1319	5.15	4.05	2.71	5.43	4.35
ACH-000721	HMC18_BREAST	breast			NA	-0.6669	Down(<=-0.5)	6.54	2.53	5.51	4.62	6.23	6.52	7.85	2.85	3.94	0.8737	0.0001657	1.38	3.8	4.35	1.94	9.27	0.0001657	3.47	5.72	8.59	2.14	7.05	8.09	5.39	2.37	2.74	1.15	2.69	0.0001657	2.49	0.289	7.94	5.08	0.2039	0.8737	0.04382	0.289	4.84	5.35	2.36	2.33	5.96
ACH-000375	G402_SOFT_TISSUE	rhabdoid			NA	-0.8096	Down(<=-0.5)	6.79	1.94	0.3017	3.4	6.37	7.76	7.89	1.26	4.01	1.92	0.1521	1.55	4.9	4.86	4.85	10.54	0.01857	2.96	6.21	9.16	3.19	7.12	2.47	5.24	6.1	4.3	8.27	3.32	1.91	3	0.1201	2.02	6.61	0.06361	1.47	5.77	0.06361	2.19	5.77	2.56	5.62	2.51
ACH-000663	OVTOKO_OVARY	ovary	ovary_adenocarcinoma	ovary_clear_cell	NA	-1.26	Down(<=-0.5)	5.72	3.6	5.33	3.61	5.29	6.42	5.87	2.7	4.32	5.16	1.24	3	3.8	4.4	8.61	10.03	9.265e-05	6.1	5.23	10.69	3.25	6.91	4.27	5.66	6.17	4.51	9.265e-05	6.57	9.265e-05	6.84	0.03113	5.17	5.23	0.3672	0.1265	4.61	0.03113	3.71	7.28	2.81	5.24	4.51
ACH-000756	GI1_CENTRAL_NERVOUS_SYSTEM	central_nervous_system	glioma		NA	-1.25	Down(<=-0.5)	4.97	4.55	0.5874	4.74	6.85	7.78	6.08	3.09	4.96	0.119	1.73	5.97	5.91	5.21	7.64	9.5	0.5504	7.31	4.82	9.71	3.81	5.9	5.18	4.78	6.18	5.32	5.92	6.96	0.4396	3.74	3.68	4.43	6.79	2.86	7.26	5.78	7.04	7.18	4.33	2.1	2.15	5.06
ACH-001022	CBAGPN_BONE	bone	Ewing_sarcoma		NA	-1.44	Down(<=-0.5)	3.23	3.52	4.3	3.21	5.84	6.13	1.08	1.07	3.56	7.19	0.2801	1.32	2.5	2.26	4.77	7.65	9.265e-05	5.81	3.81	8.6	4.7	5.42	3.98	5.98	3.96	5.15	6.47	1.3	0.2079	3.39	0.02542	2.16	5.7	0.02542	5.79	5.57	3.76	5.11	4.52	2.18	2.03	5.12
ACH-000276	HCC38_BREAST	breast	TNBC		NA	-0.5587	Down(<=-0.5)	3.03	2.99	0.586	3.52	5.73	7.2	6.15	2.09	4.79	6.96	0.3848	0.464	3.87	5.1	3.68	9.31	4.145e-05	3.66	4.89	7.84	4.14	6.2	3.49	5.86	1.78	3.5	0.6759	1.57	0.4593	4.28	0.834	2.5	5.26	3.48	5.28	3.76	0.3408	5.33	4.84	1.88	4.1	3.02
ACH-000909	JHUEM2_ENDOMETRIUM	uterus	uterus_endometrium		NA	-0.982	Down(<=-0.5)	4	3.73	0.2556	3.31	6.46	7.41	2.51	3.55	4.62	2.45	0.2556	0.1342	5.15	5.11	5.56	9.72	9.265e-05	4	4.86	9.83	4.11	6.84	4.74	6.12	5.54	4.29	0.1553	2.33	1.27	3.57	0.02401	5.11	6.02	0.1342	2.04	5.53	0.02401	5.63	4.74	1.88	2.95	4.31
ACH-000481	NCIH2170_LUNG	lung	lung_NSC	lung_squamous	NA	-1.25	Down(<=-0.5)	2.78	2.1	0.6077	1.81	4.62	5.93	1.04	1.93	3.48	0.6912	0.3279	1.52	4.32	1.99	0.7919	6.88	7.237e-05	0.6825	4.5	8.01	2.62	4.88	0.3809	4.2	0.3809	0.1751	7.237e-05	1.38	0.1751	6.96	7.237e-05	0.7548	5.81	0.03442	0.0523	3.33	0.1374	0.844	5.39	1.96	0.3279	2.28
ACH-000685	L33_PANCREAS	pancreas			NA	-1.2	Down(<=-0.5)	3.14	4.48	3.91	3.26	5.1	5.79	1.6	0.2117	2.46	0.2726	0.03212	0.5401	3.61	4.36	4.38	7.59	4.145e-05	3.12	3.9	8.31	2.27	5.68	5.93	5.54	1.67	2.77	1.46	5.01	0.02364	4.72	0.003268	6.13	5.63	0.2475	0.9896	4.55	0.6045	1.53	4.92	1.32	0.5481	2.86
ACH-000845	NCIH1373_LUNG	lung	lung_NSC	lung_adenocarcinoma	NA	-1.35	Down(<=-0.5)	4.12	3.49	2.79	3.61	7.36	7.17	4.04	3.86	4.56	6.83	0.05454	2.72	5.11	3.1	5.43	9.56	0.05454	5.23	6.63	8.84	4.5	6.9	2.32	5.46	4.42	3.82	0.009356	4.53	1.48	5.94	0.04286	2.57	5.96	1.51	0.6554	3.14	0.1549	5.9	4.26	0.8171	1.92	5.29
ACH-000613	HOS_BONE	bone	osteosarcoma		NA	-1.81	Down(<=-0.5)	3.69	4.41	4.18	3.44	6.07	7.93	4.67	5.44	3.47	5.21	0.1575	1.6	5.27	2.68	7.3	8.02	0.01301	4.93	5.38	9.3	4.15	7	1.4	5.78	5.05	5.39	2.64	5.12	4.07	4.48	1.17	0.764	5.91	2.69	5.72	4.15	0.4357	5.17	6.39	2.33	3.98	3.76
ACH-000041	RDES_BONE	bone	Ewing_sarcoma		NA	-0.8593	Down(<=-0.5)	2.59	2.12	2.77	3.07	6.5	4.92	0.2905	0.8758	2.82	6.87	0.4712	0.2962	4.42	2.27	2.28	6.93	4.145e-05	4.77	4.19	8.54	4.35	6.11	3.15	5.4	2.12	4.3	6.19	3.83	0.03317	4.33	0.007669	0.4103	6.83	0.09631	3.8	4.03	2.91	2.93	4.63	1.81	0.2794	4.13
ACH-000747	NCIH1703_LUNG	lung	lung_NSC	lung_adenocarcinoma	NA	-2.08	Down(<=-0.5)	7.81	3.81	2.22	3.7	6.69	6.16	4.23	4.06	3.75	4.29	0.1226	1.42	5.31	5.52	4.38	8.85	6.193e-05	4.65	5.64	9.3	3.13	6.47	1.77	5.66	3.33	3.09	3.25	3.25	0.6558	3.06	6.193e-05	2.13	5.89	0.1226	0.7176	4.9	0.7838	5.5	4.78	2.84	5.08	4.81
ACH-000087	SKES1_BONE	bone	Ewing_sarcoma		NA	-1.21	Down(<=-0.5)	3.45	2.32	4.73	3.37	6.65	5.97	1.59	3.35	2.83	6	0.321	0.3502	4.99	4.45	1.18	6.58	4.145e-05	4.68	4.38	8.74	4.77	6.25	3.77	5.34	2.27	3.15	5.27	1	0.04138	4.26	0.009268	0.6343	6.3	0.07249	3.07	3.67	0.6109	4.01	3.01	2.04	1.72	4.09
ACH-000092	NCIH2452_PLEURA	mesothelioma			NA	-0.9913	Down(<=-0.5)	3.67	6.45	5.23	3.36	6.95	6.81	5.45	6.43	3.58	6.88	0.0141	2.06	4.93	4.76	7.7	11.01	6.193e-05	6.91	5.27	9.5	3.95	7.27	7.42	5.03	6.6	4.86	3.41	4.55	4.89	6.05	1.57	8.43	6.71	5.28	6.26	3.35	3.58	6.62	8.1	1.48	5.39	5.32
ACH-000313	KMRC3_KIDNEY	kidney	renal		NA	-1.9	Down(<=-0.5)	6.23	2.36	5.14	3.17	5.92	9.52	8.28	4.49	4.41	6.73	0.1183	0.103	6.58	3.23	11.59	11.2	5.179e-05	6.57	5.69	9.11	3.53	7.88	6.88	3.34	4.89	5.02	0.06791	6.28	4.01	5.57	5.179e-05	6.36	8.06	4.95	6.43	5.13	3.52	7.71	5.86	1.8	4.98	3.33
ACH-000374	HCC1143_BREAST	breast	TNBC		NA	-0.925	Down(<=-0.5)	4.24	4.61	2.84	3.54	5.68	6.95	3.09	2.61	5.01	7.67	0.01154	1.68	4.27	5.17	4.79	10.34	0.005294	5.51	4.34	7.91	3.03	5.52	6.8	5.07	1.31	3.28	5.48	2.77	0.252	4.42	5.179e-05	6.02	6.01	3.7	4.27	3.36	1.67	4.32	5.26	2.51	1.8	3.2
ACH-000015	NCIH1581_LUNG	lung	lung_NSC	lung_large	NA	-1.98	Down(<=-0.5)	3.42	4.09	0.2004	3.23	5.83	5.09	2.72	2.47	3.93	3.02	0.0154	0.685	4.64	5.37	0.8519	6.88	5.179e-05	1.63	4.01	8.81	3.38	5.98	1.4	5.82	3.21	3.48	2.56	2.83	5.179e-05	2.91	5.179e-05	3.52	4.89	0.006346	1	5.25	0.1241	4.56	4.84	2.23	1.32	4.98
ACH-000174	CAL62_THYROID	thyroid			NA	-0.5273	Down(<=-0.5)	3.68	4.27	0.1333	3.59	5.49	7.26	5.38	5.11	4.29	5.69	0.02597	0.4436	5.54	3.21	4.93	8.9	0.02597	4.73	5.33	8.51	3.57	6.87	3.49	5.62	2.53	3.71	0.1731	1.9	0.357	2.91	9.265e-05	1.05	5.44	1.01	0.04851	0.2973	9.265e-05	3.84	6.19	2.47	2.15	6.08
ACH-000836	YD15_SALIVARY_GLAND	upper_aerodigestive	upper_aerodigestive_squamous		NA	-0.8409	Down(<=-0.5)	2.82	4.34	6.01	4.52	6.84	6.1	4.85	4.18	3.08	3.41	0.000384	0.08391	4.6	1.06	4.82	7.61	0.000384	4.59	5.31	9.18	3.24	6.55	3.26	5.12	2.21	4.62	5.69	5.99	2.1	4.87	0.1681	3.13	5.65	0.5558	3.41	4.33	0.4398	0.7146	5.94	3.34	4.14	4.83
ACH-000946	HEC265_ENDOMETRIUM	uterus	uterus_endometrium		NA	-0.5048	Down(<=-0.5)	5.11	1.78	2.06	4.06	6.28	6.99	2.24	2.74	5.21	1.47	8.261e-05	0.6004	0.9478	0.2863	6.43	9.59	8.261e-05	3.89	5.95	9.63	3.03	7.59	0.6722	0.5135	0.93	2.98	2.46	7.15	0.1169	6.48	0.1169	1.33	5.84	0.7137	1.9	0.1169	0.7292	0.4745	6.03	2.15	0.3328	4.8
ACH-000096	G401_SOFT_TISSUE	rhabdoid			NA	-2.53	Down(<=-0.5)	3.87	3.84	3.13	3.75	6.31	7.37	0.9607	1.37	3.01	3.94	7.237e-05	0.1238	3.93	3.78	6.78	8.18	7.237e-05	4.95	4.67	9.28	3.3	6.75	0.7986	5.98	4.36	5.38	0.1429	1.48	0.4638	1.89	7.237e-05	1.88	4.56	0.2824	0.2481	5.49	0.03563	3.54	5.29	2.55	4.04	5.19
ACH-000569	ISTMES1_PLEURA	mesothelioma			NA	-0.785	Down(<=-0.5)	2.29	3.34	3.88	2.76	6.79	6.39	2.88	4.15	3.2	5.91	0.188	0.793	4.52	2.57	8.64	9.42	6.193e-05	6.35	6.08	8.65	3.71	7.56	6.57	4.28	4.55	6.05	2.14	3.62	4.99	4.87	3.46	6.09	6.3	4.79	5.64	5.46	1.95	4.64	6.75	2.22	6.3	4.53
ACH-001099	KD_SOFT_TISSUE	rhabdoid			NA	-2.4	Down(<=-0.5)	1.25	1.39	0.2518	3.14	6.42	7.85	0.4772	0.05032	2.77	8.86	0.0002588	0.276	4.88	5.33	6.45	10.25	0.4772	5.7	4.75	8.81	4.32	7.35	4.57	5.18	6.53	3.7	1.79	1.59	2.48	3.12	0.0002588	3.59	7.14	0.1505	1.53	5.48	6.27	6.34	6.34	2.38	3.59	2.52
ACH-000212	CAL120_BREAST	breast	TNBC		NA	-0.5889	Down(<=-0.5)	4.34	3.61	5.37	1.81	6.12	6.03	2.84	4.9	3.53	2.86	0.034	0.5216	4.86	5.55	6.4	8.9	8.261e-05	4	4.98	8.48	2.99	6.45	3.05	4.81	3.36	5.84	2.19	2.48	1.03	4.22	0.1148	0.8067	5.41	0.9944	0.1427	3.29	0.01919	1.71	6.68	2.4	5.4	4.14
ACH-000255	LMSU_STOMACH	gastric			NA	-2.42	Down(<=-0.5)	6.97	4.97	7.35	4.02	7.18	7.15	5.85	5.86	4.66	4.97	0.9801	3.55	5.73	4.9	7.24	9.42	0.08882	6.72	6.03	9.97	3.79	7.4	5.88	5.5	5.26	4.07	2.49	7.25	3.8	6.14	8.261e-05	5.12	6.7	4.68	6.75	4.09	5.47	6.9	5.98	4.1	4.34	5.05
ACH-000433	CAKI1_KIDNEY	kidney			NA	-0.7598	Down(<=-0.5)	4.88	4.69	5.26	4.89	6.43	7.11	4.71	3.63	3.76	4.66	0.1382	2.5	4.08	2.86	6.89	9.25	7.237e-05	5.58	5.66	10.43	4.03	6.49	6.12	4.08	4.88	4.21	3.5	4.92	0.4972	6.15	0.01892	6.5	6.61	1.05	1.67	3.64	5.11	7.24	6.74	2.03	6.39	5.03
ACH-000848	JHH7_LIVER	liver			NA	-1.1	Down(<=-0.5)	3.22	1.11	0.2332	1.44	5.32	5.43	5.97	0.6878	2.45	0.1972	0.145	0.4977	3.38	3.91	0.8843	7.42	6.193e-05	2.72	4.07	8.16	3.28	6.4	2.79	1.18	1.48	2.55	3.62	2.04	6.193e-05	4.2	0.145	2.14	5.63	0.06315	0.07687	0.01186	0.03765	0.145	4.76	2.98	1.3	2.7
ACH-000750	LOXIMVI_SKIN	skin	melanoma		NA	-1.25	Down(<=-0.5)	3.26	5.27	6.14	3.82	6.45	6.89	6.58	5.59	4.73	0.4083	0.0002075	1.36	5.78	2.49	7.04	9.19	0.1753	6.62	6.57	8.88	3.07	7.58	0.6863	5.5	2.56	4.25	4.1	1.57	0.0002075	3.43	0.0002075	0.9497	5.79	0.6438	2.24	0.04856	4	4.9	5.93	1.3	6.28	6.26
ACH-000837	NCIH322_LUNG	lung	lung_NSC	lung_adenocarcinoma	NA	-0.8452	Down(<=-0.5)	4.7	2.41	3.08	1.58	6.03	6.64	1.16	2.73	5.48	3.7	0.0833	0.7454	3.64	5.55	3.81	8.87	0.006071	5.57	5.71	7.35	3.73	6.02	0.8531	6.29	0.2444	4.36	3.02	1.65	1.15	6.87	0.01893	0.9249	6.66	2.46	0.04818	0.2942	1.11	0.2135	6.31	1.15	1.12	5.03
ACH-000235	PANC0403_PANCREAS	pancreas			NA	-1.52	Down(<=-0.5)	4.27	3.22	6	2.56	5.77	6.16	4.21	2.42	3.84	0.1506	6.193e-05	0.2176	4.43	0.03235	1.49	9.95	0.01377	4.52	4.5	9.09	3.45	6.19	1.6	3.84	0.5524	3.22	1.32	0.8563	6.193e-05	6.2	0.01377	1.66	5.85	0.05097	0.2328	0.5848	0.03235	0.723	5.86	1.73	2.12	5.36
ACH-000302	SNU1077_ENDOMETRIUM	uterus	uterus_endometrium		NA	-1.57	Down(<=-0.5)	4.91	4.93	3.45	3.9	6.28	7.26	3.78	3.79	3.32	5.83	0.2528	0.546	7.09	1.24	7.96	8.29	4.145e-05	3.38	4.22	7.97	4.45	6.04	1.42	4.41	8.05	5.06	4.3	6.36	2.89	4.15	0.07703	1.32	6.94	0.2231	5.84	4.95	0.0161	6.68	6.71	2.8	2.86	4.46
ACH-000407	SNU685_ENDOMETRIUM	uterus	uterus_endometrium		NA	-0.599	Down(<=-0.5)	5.09	4.59	0.08179	3.46	5.83	7.28	4.85	4.91	4.59	2.13	1.75	0.1835	6.13	5.94	6.24	9.65	0.1969	5.38	4.81	8.72	4.03	6.92	2.62	5.3	8.18	6.16	4.36	6.44	2.9	3.77	2.89	1.57	7.24	6.25	8.73	4.75	6.07	7.32	5.85	2.91	3.48	5.27
ACH-000464	CAS1_CENTRAL_NERVOUS_SYSTEM	central_nervous_system	glioma	glioblastoma	NA	-0.7563	Down(<=-0.5)	4.81	4.31	2.94	4.23	6.78	7.19	7.52	3.65	5.07	6.93	0.1375	1.74	6.66	4.06	7.39	10.3	5.179e-05	8.57	6.28	8.49	3.87	6.9	6.53	5.5	5.44	4.98	2.18	7.35	0.5309	5.73	0.01792	6.22	5.92	5.41	7.04	5.4	3.88	7.8	4.65	3.31	2.11	5.31
ACH-000553	SQ1_LUNG	lung	lung_NSC	lung_squamous	NA	-0.971	Down(<=-0.5)	4.26	4.19	3.16	4.17	7.14	6.86	3.87	5.1	2.85	5.41	0.337	0.1509	4.51	0.3547	4.14	10.36	9.265e-05	1.41	4.81	8.62	3.4	7.38	1.59	2.81	0.47	3.52	0.07975	1.67	0.07975	4.28	0.05374	1.03	5.95	0.1738	0.1953	0.2178	0.1051	0.5605	5.62	0.6179	3.66	4.8
ACH-000888	NCIH1793_LUNG	lung	lung_NSC	lung_adenocarcinoma	NA	-1.73	Down(<=-0.5)	4.43	2.01	8.35	5.61	5.38	6.08	3.75	4.29	4.35	0.0762	0.1364	6.01	3.92	5.55	7.32	7.83	5.179e-05	6.64	6.55	9.27	2.91	6.9	3.28	5.2	5.12	2.47	0.413	3	2.91	7.88	0.006953	5.99	5.98	2	0.4285	4.29	6.97	3.93	5.77	2.64	3.73	3.87
ACH-000778	HSC3_UPPER_AERODIGESTIVE_TRACT	upper_aerodigestive	upper_aerodigestive_squamous		NA	-0.666	Down(<=-0.5)	3.52	5.47	7.18	4	7.15	6.61	5.77	5.09	3.99	5.82	0.0001762	0.5933	4.12	1.23	5.97	9.38	0.0001762	6.05	6.69	10	3.89	7.66	3.92	5.27	3.19	4.31	3.79	5.73	3.58	5.82	0.04464	3.21	6.11	3.34	3.85	4.05	2	0.8168	6.88	2.34	2.13	5.5
ACH-000234	CAKI2_KIDNEY	kidney			NA	-1.97	Down(<=-0.5)	5.28	3.16	5.84	4.99	5.69	7.13	1.84	1.59	5.11	6.92	0.2109	3.58	5.07	5.94	6.59	9.49	0.6742	5	5.14	9.9	0.8119	5.96	2.76	5.33	4.54	2.06	0.5896	5.47	5.179e-05	7.74	5.179e-05	3.46	4.35	3.6	1.52	4.27	5.89	5.52	6.96	0.9566	3.96	3.89
ACH-000781	NCIH2023_LUNG	lung	lung_NSC	lung_adenocarcinoma	NA	-0.6533	Down(<=-0.5)	3.29	2.8	4.33	4.57	6.15	4.91	4.25	2.33	4.95	0.1271	0.04768	5.3	4.2	5.82	4.75	9.68	4.145e-05	5.03	5.1	8.88	2.56	6.59	5.6	5.48	4.53	3.87	0.08049	3.28	0.03396	6.99	4.145e-05	8.75	6.2	1.49	0.4276	3.64	4.08	3.89	5.04	3.12	4.72	3.7
ACH-000060	PANC1005_PANCREAS	pancreas			NA	-1.57	Down(<=-0.5)	3.57	3.05	0.1224	2.28	5.64	6.29	1.03	4.81	3.42	0.5163	0.01844	0.1901	5.14	1.24	0.9762	7.77	7.237e-05	2.63	4.98	8.68	2.31	6.82	1.62	0.4644	0.8257	5.23	0.2237	0.7532	7.237e-05	4.04	7.237e-05	1.46	5.06	0.1564	0.277	0.1224	0.2503	0.6446	5.39	0.9102	0.08548	4.95
ACH-000164	PANC1_PANCREAS	pancreas			NA	-0.8884	Down(<=-0.5)	2.53	1.67	4.1	4.24	6.67	5.48	2.76	3.06	3.5	1.22	0.04839	3.68	4.38	5.09	6.41	9.27	6.193e-05	5.71	5.87	9.41	3.93	6.43	0.3234	4.7	0.5826	3.52	0.7764	4.82	0.1197	3.25	0.6335	0.7071	7.08	0.08355	2.11	3.3	0.1009	5.65	5.73	2.16	3.23	4
ACH-000684	KMRC1_KIDNEY	kidney			NA	-1.06	Down(<=-0.5)	5.85	5.07	5.14	3.55	5.51	5.93	6.29	4.98	5.47	5.87	0.02719	3.49	4.47	5.1	8.49	9.59	0.02719	6.5	6.12	9.11	1.75	6.77	4.46	4.22	6.07	2.83	0.6218	6.15	4.71	6.46	9.265e-05	4.65	5.81	4.53	5.22	4.19	4.53	5.52	6.35	3.38	3.87	4.7
ACH-000171	VMRCRCZ_KIDNEY	kidney			NA	-0.5528	Down(<=-0.5)	6.04	5.6	5.71	5.45	5.92	6.81	2.8	4.7	3.97	6.14	0.09602	2.44	5.36	4.23	8.85	10.07	0.03766	4.04	4.91	8.91	3.86	6.99	4.32	5.07	4.23	3.7	1.74	5.08	2.71	6.53	0.1052	5.61	6.43	2.74	1.6	3.67	5.57	7.85	6.44	2.01	5.26	4.09
ACH-000359	MG63_BONE	bone	osteosarcoma		NA	-2.45	Down(<=-0.5)	3.98	1.84	2.84	2.96	6.36	6.72	6.33	4.73	3.7	7.23	0.02004	1.38	5.47	3.6	6.53	9.23	0.02004	6.14	5.45	8.71	3.94	7.63	4.05	4.85	7.38	4.23	3.88	1.92	2.47	3.18	0.6174	3.72	6.54	4.84	5.41	4.35	1.59	5.12	6.77	1.85	5.02	4.06
ACH-000489	SW1116_LARGE_INTESTINE	colorectal			NA	-0.5791	Down(<=-0.5)	0.4965	1.19	0.352	1.51	4.55	5.88	1.18	0.3273	2.71	0.8949	8.261e-05	0.09293	3.34	0.2019	1.24	7.52	8.261e-05	0.992	3.47	8.27	2.74	5.86	0.5179	0.6674	0.8862	1.05	0.3273	2.99	0.09293	3.35	0.0779	1.34	4.73	0.1553	0.7767	0.2674	0.2163	0.4217	4.9	2.1	0.9575	3.83
ACH-000268	SNU245_BILIARY_TRACT	bile_duct	cholangiocarcinoma		NA	-1.39	Down(<=-0.5)	0.3379	1.19	0.03724	0.2985	3.78	4.46	0.6933	0.4224	2.7	0.5283	0.1052	0.8746	4.78	0.2985	0.7916	6.79	6.193e-05	1.03	3.58	7.89	2.11	5.61	0.572	1.83	0.6229	0.4868	0.1052	1.03	6.193e-05	3.91	0.01727	0.4048	4.18	0.05769	0.4868	0.1481	0.05769	0.3749	5.26	0.9712	0.05769	2.77
ACH-000913	ESS1_ENDOMETRIUM	uterus	uterus_endometrium		NA	-0.9024	Down(<=-0.5)	6.02	5.75	4.54	3.44	6.38	7.4	6.01	5.61	4.41	6.91	0.02778	0.2232	5.02	1.92	7.07	10.02	0.01749	6.48	4.93	8.64	4.84	6.8	6.5	5.7	5.73	4.53	2.62	5.7	2.66	2.61	1.63	6.1	5.57	1.77	4.62	4.69	1.71	6.23	5.45	2.76	5.61	5
ACH-000012	HCC827_LUNG	lung	lung_NSC	lung_adenocarcinoma	NA	-1.66	Down(<=-0.5)	4.91	4.08	6.05	2.82	5.82	6.88	4.76	3.23	2.62	0.5411	0.1965	1.46	4.4	1.74	6.95	9.44	6.193e-05	5.91	5.96	9.24	2.74	7.55	1.96	4.64	1.62	3.48	2.44	3.04	4.09	5.44	0.1712	2.11	6.95	1.99	2.54	0.7924	0.009382	2.6	5.93	2.45	3.2	5.03
ACH-000809	KYSE410_OESOPHAGUS	esophagus	esophagus_squamous		NA	-1.32	Down(<=-0.5)	4.45	5.18	4.26	3.13	5.98	7.16	4.79	2.05	4.61	0.3092	0.4876	0.7421	5.01	4.08	3.66	8.27	0.0001135	3.27	5.26	8	2.98	6.84	3.1	5.38	0.8503	3.05	4.98	6.94	0.9266	5.65	0.0001135	0.7009	6.27	1.09	2.87	4.89	0.7326	2.26	6.04	3.37	1.18	4.96
ACH-000997	HCT15_LARGE_INTESTINE	colorectal	colorectal_MSI		NA	-0.7601	Down(<=-0.5)	1.49	2.45	0.2056	2.67	4.84	4.54	0.8152	1.19	3.35	1.08	9.265e-05	0.9908	3.91	0.282	1.05	7.48	9.265e-05	2.45	4.39	9.44	3.68	6.78	1.26	5.26	0.7534	2.66	0.02801	1.4	9.265e-05	4.22	9.265e-05	1.19	4.53	0.05322	0.1799	0.1799	9.265e-05	1.41	5.87	2.58	2.73	2.67
ACH-000461	SNU1196_BILIARY_TRACT	bile_duct	cholangiocarcinoma	extrahepatic	NA	-0.8164	Down(<=-0.5)	0.07277	2.13	0.6878	1.95	6.08	6.64	2.22	1.07	3.28	0.3445	0.0527	0.0527	4.96	1.96	0.5722	8.13	6.193e-05	2.59	5.45	8.43	4.49	6.46	0.9424	0.3336	0.3445	2.88	0.01603	1.38	0.09109	3.21	6.193e-05	0.2594	4.91	0.0527	0.4434	0.09109	0.1079	2.36	4.07	1.5	0.0527	4.12
ACH-000672	IALM_LUNG	lung	lung_NSC	lung_large	NA	-0.6615	Down(<=-0.5)	2.75	1.61	3.16	2.77	5.93	7.27	3.51	4.45	4.38	0.1174	0.1673	2.51	5.31	1.49	6.97	8.65	8.261e-05	6.14	5.36	9.36	4.6	6.93	1.52	4.77	4.08	5.2	2.52	5.28	2.27	2.32	0.02205	1.5	7.38	0.09932	0.04253	5.13	0.1511	5.47	6.04	1.3	1.69	6.37
ACH-000954	HEC1A_ENDOMETRIUM	uterus	uterus_endometrium		NA	-0.8791	Down(<=-0.5)	4.88	1.95	3.49	2.54	5.7	6.02	0.6947	1.54	3.59	0.7389	0.498	0.2083	1.05	1.1	0.8022	9.02	6.193e-05	4.12	5.47	8.56	3.66	6.5	0.8496	4.13	1.08	3.27	0.02965	2.11	6.193e-05	3.98	6.193e-05	1.18	5.09	0.2083	0.2418	0.3431	6.193e-05	0.6061	6.41	2.31	0.4421	3.48
ACH-000571	T98G_CENTRAL_NERVOUS_SYSTEM	central_nervous_system	glioma	glioblastoma	NA	-1.96	Down(<=-0.5)	3.58	4.67	5.56	4.59	6.65	6.64	5.17	4.11	4.13	6.6	0.1532	3.96	5.72	5.35	8.32	8.35	0.03512	4.96	4.79	8.69	3.87	6.37	8.99	5.28	4.73	5.09	3.08	7.24	2.61	7.46	0.05049	8.1	6.52	3.23	7.54	4.24	6.12	7.31	6.08	2.55	3.98	4.46
ACH-000473	RT112_URINARY_TRACT	urinary_tract			NA	-0.5865	Down(<=-0.5)	1.19	2.52	0.709	3.16	6.22	5.95	1.98	0.2837	2.01	0.4588	0.04711	0.06235	4.65	1.8	1.09	8.42	7.237e-05	3.37	3.95	9.23	2.67	5.98	1.6	4.75	0.9866	2.29	3.41	4.81	0.4998	6.22	7.237e-05	0.5428	7.06	2.02	4.24	1.5	0.03227	0.8431	5.42	1.76	0.09344	4.55
ACH-000237	JHOM1_OVARY	ovary	ovary_adenocarcinoma	ovary_mucinous	NA	-1.01	Down(<=-0.5)	4.3	5.87	8.87	5.32	6.82	8.36	5.9	4.5	4.68	2.86	2.16	5.6	4.84	4.4	9.13	10.32	5.179e-05	7.37	5.2	9.86	3.54	6.94	8.71	6.09	7.44	4.75	5.64	8.06	0.2201	9.18	0.01823	9.75	8.35	0.3611	6.29	4.01	0.6753	2.13	6.17	2.63	3.04	4.22
ACH-000841	NCIH2087_LUNG	lung	lung_NSC	lung_adenocarcinoma	NA	-0.5167	Down(<=-0.5)	2.04	0.8774	3.9	2.81	5.75	6.17	2.05	1.2	3.8	0.6617	0.1351	1.33	3.75	3.63	3.3	6.7	6.193e-05	3.52	3.73	9.27	3.96	6.3	1	4.23	1.15	1.24	0.3288	1.73	2.49	5.69	6.193e-05	0.2979	5.53	0.01184	0.03623	0.4085	0.1351	2.51	5.06	1.27	0.07389	4.87
ACH-000679	OE19_OESOPHAGUS	esophagus	esophagus_squamous		NA	-0.776	Down(<=-0.5)	0.3901	0.8028	0.143	0.6666	4.44	5.72	0.3901	0.1025	1.05	0.163	7.237e-05	0.3135	2.5	0.5046	0.6797	7.1	7.237e-05	2.95	4.92	7.32	0.602	4.72	0.268	0.1826	1.66	0.2843	0.0174	2.31	7.237e-05	6.47	7.237e-05	0.5283	4.46	0.0174	0.07954	0.05753	0.03656	0.6244	4.26	4.21	0.1241	2.22
ACH-000723	YD10B_UPPER_AERODIGESTIVE_TRACT	upper_aerodigestive	upper_aerodigestive_squamous		NA	-0.6552	Down(<=-0.5)	4.03	5.12	0.4386	4.49	6.79	7.36	4.61	4.56	2.99	5.68	0.0002483	1.68	5.14	3.36	4.39	7.94	0.0002483	6.46	5.19	9.1	3.74	6.04	6.35	4.98	0.8903	3.69	6.92	8.61	3.51	5.96	0.1893	7.08	6.66	3.19	6.12	4.67	3.92	4.01	5.48	2.11	0.203	3.83
ACH-001029	CHLA10_BONE	bone	Ewing_sarcoma		NA	-1.19	Down(<=-0.5)	3.12	2.11	3.7	2.92	6.34	4.22	1.51	2.45	3.68	5.29	1.2	0.1981	5.69	3.15	1.72	7.11	6.193e-05	4.67	3.68	8.15	4.77	6	4.03	5.35	2.17	3.97	7.22	2.23	0.1493	4.36	0.008084	1.13	5.85	6.193e-05	5.01	4.86	5.82	4.45	3.54	3.32	1.29	3.64
ACH-000035	NCIH1650_LUNG	lung	lung_NSC	lung_adenocarcinoma	NA	-1.71	Down(<=-0.5)	5.42	4.16	3.1	1.7	6.18	6.09	3.95	1.07	4.28	3.67	0.004692	0.7482	4.5	5.07	6.23	9.3	5.179e-05	4.3	4.62	9.83	2.29	5.96	1.1	5.25	4.85	3.96	4.27	1.97	2.83	5.66	5.179e-05	1.49	6.87	0.3687	5.81	1.26	0.02968	3.41	5.13	1.92	4.4	3.86
ACH-000209	SNU1079_BILIARY_TRACT	bile_duct	cholangiocarcinoma	intrahepatic	NA	-1.44	Down(<=-0.5)	4.86	4.46	6.1	3.45	6.2	7.36	0.9145	3.84	3.38	0.1616	0.142	0.2689	5.5	4.07	3.72	10.62	0.0154	4.48	4.64	7.98	3.66	6.99	6.7	4.18	0.3351	5.82	6.84	4.55	0.0154	5.76	0.004972	7.21	7.44	0.7444	4.13	3.27	0.02697	0.5147	4.8	2.32	0.1213	3.86
ACH-000393	HLF_LIVER	liver			NA	-0.7011	Down(<=-0.5)	5.75	4.53	5.49	3.25	6.89	8.02	7.15	4.78	3.79	0.3783	0.08857	0.6529	5.86	4.76	7.44	9.78	7.237e-05	6.68	6.16	9.97	3.84	7.59	0.6061	4.99	1.3	6.04	0.7655	1.82	4.84	5.92	0.03412	0.7449	7.75	4.34	4.12	4.29	0.9944	3.93	6.28	3.04	5.02	5.77
ACH-000414	NCIH1944_LUNG	lung	lung_NSC	lung_adenocarcinoma	NA	-0.7771	Down(<=-0.5)	2.65	2.43	4.84	3.64	5.95	6.56	5.46	0.2066	4.5	0.0454	0.1682	5.69	1.76	5.29	2.64	8.79	4.145e-05	2.96	5.35	8.54	1.71	6.52	5.59	5.08	2.7	0.9766	0.03401	6.77	4.145e-05	8.46	0.02336	8.61	5.73	3.83	0.1316	4.31	4.17	0.1596	4.2	1.68	4.75	3.47
ACH-000488	TE11_OESOPHAGUS	esophagus	esophagus_squamous		NA	-0.8849	Down(<=-0.5)	2.29	4.17	6.28	3.77	6.76	6.52	5.21	3.95	5.07	4.55	0.1225	3.1	5.04	4.15	5.07	8.18	8.261e-05	5.41	5.04	9.23	3.5	6.47	3.69	5.17	0.5035	2.71	3.76	6.56	3.16	7.84	0.1487	2.72	6.25	2.7	2.45	3.71	4.61	1	5.95	1.53	0.4294	4.53
ACH-001211	TTC549_SOFT_TISSUE	rhabdoid			NA	-0.5639	Down(<=-0.5)	5.78	3.94	0.1279	3.39	6.1	7.53	4.91	1.86	3.2	6.2	8.261e-05	1.44	3.62	4.37	5.48	8.46	8.261e-05	5.02	4.09	8.44	2.88	6.49	3.69	5.94	6.73	4.9	4.85	2.41	8.261e-05	2.21	1.35	3.57	6.75	0.02501	4.89	6.18	0.02501	0.2018	5.17	1.97	3.1	3.25
ACH-000466	SNU216_STOMACH	gastric	gastric_adenocarcinoma		NA	-0.6124	Down(<=-0.5)	5.03	4.98	4.14	1.83	6.29	6.54	1.42	5.57	3.89	1.53	0.3104	0.5346	4.29	0.6015	1.88	10.85	6.193e-05	0.4584	3.97	7.62	3.71	5.39	0.8515	5.92	0.8515	4.52	0.2761	0.4961	1.2	6.44	6.193e-05	0.6221	5.93	0.1886	1.05	0.4584	0.1056	0.6077	6.43	1.81	2	3.72
ACH-000014	HS294T_SKIN	skin	melanoma		NA	-0.9495	Down(<=-0.5)	1.25	2.22	3.18	5.03	5.96	4.94	4.81	3.8	4.86	0.2024	0.05763	0.946	5.27	4.75	8.17	8.39	0.03204	6.57	4.57	8.45	3.59	6.52	4.75	3.29	3.64	3.01	0.05763	5.62	0.5155	4.74	0.03857	5.88	8.16	3.86	4.07	4.3	2.16	4.85	3.71	4.89	3.33	5.04
ACH-000542	HEYA8_OVARY	ovary	ovary_adenocarcinoma	ovary_low_grade_serous	NA	-1.16	Down(<=-0.5)	5.89	4.55	3.18	3.96	5.22	6.54	5.24	4.92	4.33	6.1	0.9629	0.237	4.92	1.56	6.46	9.48	9.265e-05	5.72	6.45	9	3.79	7.42	1.38	5.78	3.73	3.51	3.38	1.95	0.686	2.94	9.265e-05	0.7263	5.35	2.16	1.7	4.44	0.09795	3.72	7.48	2.93	3.74	7.02
ACH-000243	DANG_PANCREAS	pancreas			NA	-0.7089	Down(<=-0.5)	0.3069	1.55	3.73	3.28	5.99	6.91	3.31	0.7959	2.53	1.71	0.05986	0.4956	5.45	2.36	3.06	8.95	7.237e-05	3.97	5.28	9.09	4.37	6.06	0.4591	4.97	1.15	1.91	3.21	4.26	1.97	3.02	0.01556	0.1299	4.99	0.03044	0.9543	0.3781	7.237e-05	0.3374	5.25	0.9159	0.4591	4.81
ACH-000811	SKOV3_OVARY	ovary	ovary_adenocarcinoma	ovary_serous	NA	-0.8806	Down(<=-0.5)	5.36	4.55	3.94	4.24	6.33	8.03	3.31	4.77	4.71	4.58	0.09136	1.74	4.05	3.02	7.05	9.8	0.01351	4.29	5.32	7.94	3.46	7.06	2.41	6.1	5.9	4.67	2.22	5.53	1.97	3.88	6.193e-05	2.7	5.95	3.71	6.15	1.71	2.02	5.17	6.87	2.65	5.7	4.21
ACH-000186	NCIH2444_LUNG	lung	lung_NSC		NA	-0.5462	Down(<=-0.5)	3.7	5.5	1.89	3.26	6.36	6.82	2.84	3.72	3.94	6.19	0.002337	0.2239	6.35	3.03	5.57	9.03	4.145e-05	4.91	4.84	8.82	3.42	6.06	4.43	4.76	0.8539	4.04	0.665	4.08	0.8959	5.19	0.1025	3.08	6.15	1.27	4.79	0.3354	1.9	4.28	5.31	1.42	0.3706	4.43
ACH-000819	LN18_CENTRAL_NERVOUS_SYSTEM	central_nervous_system	glioma	glioblastoma	NA	-0.7378	Down(<=-0.5)	5.26	4.67	5.18	4.07	6.98	6.82	3.23	3.42	3.37	6.19	0.1985	0.8367	5.82	5.22	6.97	6.89	0.008354	5.4	4.68	10.1	3.22	6.55	5.86	5.67	5.64	4.46	1.82	6.96	0.1081	6.96	0.008354	4.96	5.35	1.87	5.21	4.01	5.15	5.27	6.24	2.75	3.87	4.58
ACH-000082	G292CLONEA141B1_BONE	bone	osteosarcoma		NA	-1.2	Down(<=-0.5)	4.6	4.08	5.35	3.93	6.46	6.74	6.85	5.23	4.92	6.08	2.73	0.9439	4.97	9.05	5.34	9.35	0.575	7.22	5.75	8.93	4.26	7.03	6.29	6.2	7.88	4.5	3.57	5.36	3.95	6.55	2.25	4.92	5.99	4.99	5.11	4.82	2.9	5.39	5.73	2.17	4.04	5.45
ACH-000853	NCIH661_LUNG	lung	lung_NSC	lung_large	NA	-0.9189	Down(<=-0.5)	6.26	4.2	5.85	3.48	6.33	5.27	1.42	4.17	3.56	1.42	6.193e-05	1.83	5.91	5.86	6.81	9.45	6.193e-05	6.6	4.62	8.42	3.56	6.53	0.05692	4.59	5.5	6.29	1.28	1.28	0.1187	2.12	6.193e-05	0.9934	6.38	0.0108	4.76	4.68	0.02796	5.62	5.61	2.86	4.2	4.07
ACH-000476	JHH4_LIVER	liver			NA	-0.5649	Down(<=-0.5)	5.97	4.46	4.48	2.19	6.66	8.13	5.62	3.22	2.15	0.2404	0.4408	0.5663	6.9	1.51	0.7924	10.1	7.237e-05	5.74	4.93	8.6	4.54	6.77	3.43	1.71	3.75	5.71	3.93	4.02	2.28	4.27	0.04731	2.38	6.49	3.95	1.33	2.73	3.05	1.36	4.83	3.89	4	4.97
ACH-000108	KP3_PANCREAS	pancreas			NA	-1.25	Down(<=-0.5)	5.01	0.7798	3.73	1.92	5.87	4.86	0.7482	3.28	3.22	0.1846	0.4811	0.05303	2.65	4.43	4.66	9.98	8.261e-05	0.2563	4.4	8.44	1.33	7.02	2.65	6.25	0.1364	3.81	0.01979	1.51	8.261e-05	2.86	8.261e-05	2	6.43	0.05303	0.1199	0.1199	0.1517	0.3022	6.28	1.69	3.32	3.34
ACH-000605	TE6_OESOPHAGUS	esophagus	esophagus_squamous		NA	-0.7949	Down(<=-0.5)	5.53	2.58	5.48	4.93	4.27	5.57	1.07	5.11	4.08	0.9284	1.12	0.2122	3.91	3.59	1.46	7.76	6.193e-05	2.98	3.93	8.19	2.55	6.06	4.59	6.4	0.7996	2.68	2.9	6	0.9334	8.02	0.07236	3.74	5.59	0.9503	0.9863	4.75	0.07967	1.6	4.75	2.08	2.23	2.4
ACH-000609	SF126_CENTRAL_NERVOUS_SYSTEM	central_nervous_system	glioma	astrocytoma	NA	-0.8665	Down(<=-0.5)	4.55	5.26	4.88	3.02	6.77	7.53	4.7	5.56	4.18	7.77	0.02033	2.9	6.08	5	8.96	8.54	8.261e-05	7.84	5.74	9.55	4.1	6.95	7.74	5.85	7.04	5.03	0.6295	6.78	3.7	5.26	0.02033	6.53	6.75	5.43	8.26	3.74	6.17	6.26	5.96	3.5	5.45	4.63
ACH-000852	NCIH1435_LUNG	lung	lung_NSC	lung_adenocarcinoma	NA	-1.13	Down(<=-0.5)	0.3056	1.5	4.11	2.46	5.34	6.23	0.779	0.3358	2.09	0.3358	0.02427	0.9727	2.72	3.89	0.6004	8.73	8.261e-05	1.57	4.63	8.93	3.38	6.16	0.2233	0.7945	0.8263	0.04536	0.1468	0.5791	0.3056	5.33	0.02427	2.19	5.35	0.02427	8.261e-05	0.1468	1.55	0.1468	4.85	1.17	0.0662	4.7
ACH-000493	SNU423_LIVER	liver			NA	-0.7231	Down(<=-0.5)	3.87	4.48	4.71	3.3	6.38	7.83	7.5	5.81	3.64	5.94	0.1099	1.98	5.01	1.38	7.79	9.67	6.193e-05	6.95	6.32	9.98	4.23	7.75	3.06	4.87	5.68	5.88	3.78	7.67	5.15	6.06	0.4351	3.69	6.87	6.08	7.78	1.06	4.01	5.23	6.34	3.52	2.82	4.41
ACH-000533	NCIH2004RT_SOFT_TISSUE	rhabdoid			NA	-1.36	Down(<=-0.5)	6.08	3.8	0.1693	2.13	6.38	7.33	7.3	1.2	4.79	4	0.02531	0.1475	4.86	4.35	5.52	9.96	0.02531	4.58	4.97	8.95	4.2	6.75	3.13	4.76	5.02	4.78	2.21	1.7	4.54	2.92	8.261e-05	2.23	5.53	0.2879	3.66	5.72	0.3224	5.7	5.68	1.93	4.67	4.42
ACH-000469	YH13_CENTRAL_NERVOUS_SYSTEM	central_nervous_system	glioma	glioblastoma	NA	-0.7188	Down(<=-0.5)	6.07	4.86	4.81	4.18	6.68	7.88	8.06	5.45	3.65	7.1	0.1655	2.22	6.09	2.59	8.06	9.8	0.227	7.69	5.56	7.77	4.84	7.62	7.04	5.46	8.51	5.1	2.84	7.75	3.54	4.1	0.1021	6.26	6.65	5.91	8.9	4.62	3.42	7.6	5.02	2.35	4.16	5.11
ACH-000762	YD38_UPPER_AERODIGESTIVE_TRACT	upper_aerodigestive	upper_aerodigestive_squamous		NA	-0.7346	Down(<=-0.5)	2.28	5.72	5.45	2.59	6.77	6.06	4.96	5.98	4.67	5.86	0.8074	0.0003526	3.81	2.55	4.99	8.56	0.0003526	5.13	5.41	8.78	2.9	6.84	3.03	5.75	1.57	3.2	2.61	5.54	4.05	5.45	0.36	1.49	6.04	3.05	1.09	1.5	0.36	0.955	6.16	2.6	0.6241	5.52
ACH-000452	TE8_OESOPHAGUS	esophagus	esophagus_squamous		NA	-1.72	Down(<=-0.5)	3.91	4.34	4.2	3.24	5.87	8.69	4.39	3.32	4.06	3.61	0.2714	0.7227	6.67	5.09	8.19	9.31	6.193e-05	6.06	5.72	8.84	3.03	6.28	7.06	5.79	5.11	3.95	1.64	8.04	3.15	4.05	0.6714	5.31	7.31	4.39	9.24	4.65	2.24	6.5	5.95	2.65	5.12	3.25
ACH-000936	EFO27_OVARY	ovary	ovary_adenocarcinoma	ovary_endometrioid	NA	-1.2	Down(<=-0.5)	2.72	1.78	3.98	2.79	6.21	6.24	3.1	2.28	4.34	6.7	0.01657	0.2863	3.54	4.59	7.86	10.3	6.193e-05	7	5.88	9.75	3.73	6.25	3.97	5.27	6.53	3.79	0.4018	3.76	0.6549	5.22	6.193e-05	0.8299	6.66	0.3533	7.18	2.13	0.09955	3.95	6.31	2.86	0.8141	4.73
ACH-000988	MFE319_ENDOMETRIUM	uterus	uterus_endometrium		NA	-0.559	Down(<=-0.5)	4.42	3.18	6.193e-05	2.85	5.41	6.06	0.4283	1.55	4.12	6.33	0.03653	0.1643	4.26	4.08	2.22	8.15	6.193e-05	4.8	4.67	9.04	4.18	6.53	3.75	5.44	6.8	3.26	1.7	2.08	2.12	3.18	6.193e-05	0.5392	6.17	0.01288	2.4	0.3206	0.01288	0.1527	6.69	2.13	0.343	4.44
ACH-000163	SW579_THYROID	thyroid			NA	-1.51	Down(<=-0.5)	4.78	4.68	4.49	3.75	7.06	6.29	4.59	5.63	4.54	8.17	0.3623	0.4868	6.83	5.11	8.32	9.8	0.01327	7.16	5.78	8.52	5.15	6.58	5.59	5.35	9.19	4.69	3.92	8.13	5.46	5.94	2.38	4.86	5.48	5.67	8.08	4.35	5.67	6.58	5.26	3.08	4.03	5.63
ACH-000139	PANC0327_PANCREAS	pancreas			NA	-1.35	Down(<=-0.5)	3.25	4.17	1.49	2.01	5.45	7.59	3.12	4.15	3.43	0.154	0.02058	0.05597	4.47	0.7354	4.35	8.93	8.261e-05	5.14	5.34	8.76	4.9	5.45	3.61	5.19	0.4584	3.74	0.03918	3.87	8.261e-05	4.24	0.1238	1.37	5.78	0.07259	1.47	1.17	0.4467	0.9466	5.9	2.66	3.56	3.8
ACH-000207	DETROIT562_UPPER_AERODIGESTIVE_TRACT	upper_aerodigestive	upper_aerodigestive_squamous		NA	-0.5671	Down(<=-0.5)	3.79	3.45	6.98	3.12	5.91	6.35	5.44	3.41	3.21	0.4301	0.1125	0.05141	4.07	3.46	5.95	8.25	6.193e-05	3.89	5.41	8.79	3.13	7.08	3.68	5.3	0.6696	4.82	3.45	5.15	3.32	5.63	6.193e-05	1.81	6.78	2.94	3.67	4.84	0.7663	2.13	6.09	0.7753	4.27	4.58
ACH-000792	BFTC909_KIDNEY	kidney			NA	-0.5502	Down(<=-0.5)	4.78	5.01	5.14	3.25	6.11	7.14	4.82	5.86	7.72	2.28	0.1328	5.38	4.59	3.22	9.08	10.1	1.07	6.11	5.05	9.29	3.69	6.53	5.75	5.47	5.08	3.26	3.44	7.07	4.83	6	1.56	6.6	6.71	7.1	5.7	4.26	6.37	7.36	6.16	2.88	2.55	5.11
ACH-000835	GCT_SOFT_TISSUE	soft_tissue	pleomorphic_sarcoma		NA	-1.29	Down(<=-0.5)	3.55	4.76	2.19	3.84	6.89	7.52	5.32	5.27	4.47	6.31	0.005553	0.9772	5.89	2.75	7.09	8.69	5.179e-05	7.06	5.38	9.26	4.18	6.93	2.11	5.85	4.68	4.02	4.63	3.52	1.88	5.4	5.179e-05	3.1	5.52	2.55	3.33	3.62	3.9	5.43	5.59	1.62	4.34	5.4
ACH-000026	253JBV_URINARY_TRACT	urinary_tract			NA	-1.22	Down(<=-0.5)	5.17	5.29	7.63	4.55	5.94	5.79	3.14	1.88	3.22	5.4	0.7276	4.71	4.86	4.81	6.12	8.14	7.237e-05	4.23	5.69	9.04	3.64	6.81	5.21	4.69	0.52	3.61	0.1087	1.48	7.237e-05	7.6	7.237e-05	4.07	5.89	2.99	0.1431	4.5	6.48	0.307	5.89	2.52	4.23	4.9
ACH-000280	SNU840_OVARY	ovary	ovary_non_epithelial	Brenner_tumor	NA	-1.05	Down(<=-0.5)	3.94	4.54	2.64	3.87	6.73	7.59	3.71	2.61	3.29	4.73	0.007804	0.3811	5.04	2.53	6.91	8.17	5.179e-05	6.44	4.13	8.96	3.32	6.42	4.32	4.64	7.99	4.72	0.1687	6.56	1.8	3.73	0.3455	3.71	8.12	1.2	7.09	4.18	2.58	3.22	5.44	3.4	4.02	4.52
ACH-000507	KE39_STOMACH	gastric	gastric_adenocarcinoma		NA	-0.8615	Down(<=-0.5)	0.1593	0.8008	0.3653	1.83	4.27	5.6	1.49	2.03	0.02778	0.2538	0.1593	0.4332	3.39	0.9398	0.8412	5.58	8.261e-05	1.53	4.06	7.46	3.07	4.99	0.8746	0.1245	1.15	0.1593	0.02778	1.61	8.261e-05	2.77	8.261e-05	1.44	3.9	0.05991	0.05991	0.1245	0.02778	0.3393	4.14	1.89	0.09126	3.01
ACH-000030	PC14_LUNG	lung	lung_NSC	lung_adenocarcinoma	NA	-0.7462	Down(<=-0.5)	3.51	4.05	0.5277	2.86	6.9	6.7	2.86	1.18	3.91	5.36	0.03387	2.79	4.86	2.82	4.84	8.02	0.04818	4.12	5.15	8.1	3.52	6.14	3.31	1.79	0.8647	4.43	1.05	5.94	3.24	8.11	0.01796	2.48	6.4	3.29	3.28	0.1616	0.2694	0.4597	4.72	1.28	0.3363	4.81
ACH-000323	42MGBA_CENTRAL_NERVOUS_SYSTEM	central_nervous_system	glioma	astrocytoma	NA	-2.09	Down(<=-0.5)	3.69	5.18	6.27	2.89	7.22	7.47	5.29	4.53	4.16	6.09	0.3332	2.45	6.05	4.81	7.75	8.99	0.1972	7.2	5.11	9.65	5.29	7.38	5.07	5.35	8.43	3.84	4.2	6.98	6.16	4.92	0.01911	0.8827	5.38	6.73	8.14	4.45	4.94	5.95	6.2	2.25	0.9418	4.69
ACH-000213	HUPT4_PANCREAS	pancreas			NA	-1.31	Down(<=-0.5)	3.75	3.17	0.8945	2.95	5.73	5.25	2.65	0.8625	1.43	0.5731	0.03503	0.1847	3.85	0.06576	0.2901	8.5	9.265e-05	0.3281	3.44	8.01	1.64	5.95	0.9934	4.14	0.1847	1.18	0.8725	1.5	0.09579	3.19	9.265e-05	0.03503	4.61	0.03503	0.1277	0.1277	0.09579	1.13	6.43	1.11	0.2302	3.89
ACH-000335	MSTO211H_PLEURA	mesothelioma			NA	-1.9	Down(<=-0.5)	4.96	4.8	5.59	2.37	5.98	6.23	5.27	3.9	3.47	6.57	0.09278	0.5428	5.14	3.69	8.02	9.19	9.265e-05	5.69	6.67	8.8	3.74	7.5	3.06	5.49	1.28	3.63	1.84	1.88	9.265e-05	3.45	0.07533	2.65	5.4	0.3523	3.21	4.24	1.02	3.73	5.91	2.43	7.09	5.69
ACH-000771	BICR56_UPPER_AERODIGESTIVE_TRACT	upper_aerodigestive	upper_aerodigestive_squamous		NA	-0.9359	Down(<=-0.5)	2.6	5.54	2.42	3.02	7.28	6.31	5.56	3.15	3.91	4.71	0.01241	0.116	5.4	2.8	2.34	8.96	6.193e-05	5.97	4.45	8.59	4.31	5.92	3.98	5.17	0.522	1.56	0.4303	3.47	0.5365	5.38	6.193e-05	5.87	6.34	1.38	1.25	1.49	0.7171	2.18	7.22	1.55	0.2331	5.19
ACH-000812	COLO783_SKIN	skin	melanoma		NA	-1.08	Down(<=-0.5)	0.8299	0.7378	0.3633	4.09	5.88	5.09	3.02	2.62	5.53	0.1886	0.2757	0.1154	3.28	2.14	6.74	8.15	6.193e-05	4.1	5.65	8.37	3.23	7.35	3.93	5.45	2.16	1.43	6.193e-05	2.26	0.02633	4.23	0.00796	3.03	7.27	1.59	0.7146	4.81	2.45	4.43	4.61	1.1	1.38	5.29
ACH-000823	KYSE140_OESOPHAGUS	esophagus	esophagus_squamous		NA	-0.5026	Down(<=-0.5)	4.62	3.04	5.01	3.22	5.71	5.25	0.7387	3.08	4.54	0.1967	0.1153	0.06972	5.79	4.85	0.746	8.1	6.193e-05	4.46	5.26	8.35	3.19	5.88	1.26	5.39	0.2919	3.49	4.84	7.72	4.13	4.47	0.00948	0.7862	6.22	0.9255	4.2	4.91	0.06972	4.58	4.44	3.05	3.11	2.91
ACH-000878	HCC15_LUNG	lung	lung_NSC	lung_squamous	NA	-1	Down(<=-0.5)	0.7248	4.29	5.5	3.99	6.01	5.84	1.64	2.47	3.1	5.73	0.04349	1.23	5.25	3.8	4.59	9.02	9.265e-05	3.46	4.95	9.17	3.61	6.96	1.66	5.58	1.53	2.42	4.94	3.12	1.14	6.62	9.265e-05	1.28	5.57	0.7248	1.7	0.3009	0.1996	1.69	5.65	2.78	1.04	5.1
ACH-000367	NCIH226_LUNG	lung	lung_NSC	lung_squamous	NA	-0.7585	Down(<=-0.5)	4.03	4.93	4.3	2.18	6.81	6.73	3.1	4.72	3.41	5.14	0.03857	0.339	5.2	2.54	8.18	8.39	0.02157	5.62	5.89	9.46	2.77	7.54	5.69	5.6	4.78	4.17	3.67	1.63	2.38	5.09	0.02157	5.96	5.87	3.3	5.14	4.05	0.9064	4.71	7.78	1.61	6.02	5.08
ACH-000483	SNU182_LIVER	liver			NA	-0.5947	Down(<=-0.5)	5.9	3.55	2.79	2.09	6.05	8.31	4.7	3.84	4.56	6.59	0.2794	0.05322	6.37	0.69	6.11	8.65	4.145e-05	5.49	4.74	8.29	4.58	6.49	2.06	4.61	7.08	5.19	4.37	4.94	5.03	5	0.09207	3.26	7.19	3.09	8.12	4.77	2.59	6.3	5.79	2.01	5.73	4.1
ACH-000735	PECAPJ49_UPPER_AERODIGESTIVE_TRACT	upper_aerodigestive	upper_aerodigestive_squamous		NA	-1.8	Down(<=-0.5)	3.26	4.95	4.12	4.27	6.94	6.51	5.51	5.44	4.55	5.47	0.005169	0.2143	5.56	5.12	7.01	8.23	5.179e-05	7.51	5.92	9.48	3.75	6.74	6.87	5.3	2.74	3.47	1.35	4.71	0.6898	5.18	0.03542	6.63	7.4	1.85	4.58	2.23	2.62	2.92	5.89	1.65	1.8	4.61
ACH-000510	NCIH1299_LUNG	lung	lung_NSC	lung_large	NA	-0.647	Down(<=-0.5)	3.39	3.37	2.53	3.17	6.37	6.3	2.64	4.13	4.2	3.25	0.02973	0.6876	6.02	4.46	5.15	8.58	0.01471	4.42	5.84	8.61	3.03	6.21	0.5147	5.25	3.67	2.92	1.88	2.06	0.06052	3.44	6.193e-05	0.3796	5.23	6.193e-05	0.3292	4.05	0.4035	4.63	4.72	2.41	2.51	5.82
ACH-000495	TUHR4TKB_KIDNEY	kidney			NA	-0.7383	Down(<=-0.5)	5.65	3.92	3.43	4.42	6.64	7.65	5.62	4.79	4.96	6.4	0.08458	0.0002901	6.37	4.66	8.36	9.5	0.0002901	5.15	5.96	9.18	4.18	7.73	4.59	0.2319	4.01	2.84	0.08458	5.74	1.56	5.53	0.1145	4.86	6.82	4.49	4.69	3.71	2.9	5.09	6.06	2.95	4.34	4.18
ACH-000667	HCC44_LUNG	lung	lung_NSC	lung_adenocarcinoma	NA	-1.16	Down(<=-0.5)	2.42	5.02	5.69	3.42	5.99	6.9	6.57	2.63	4.63	5.44	0.2722	4.88	6.04	2.64	7.07	9.65	9.265e-05	6.75	5.59	7.43	3.2	7	3.73	3.3	4.5	1.93	4.46	7.37	4.49	7.13	9.265e-05	5.13	6.12	4.94	5.28	3.65	1.96	4.97	5.8	2.19	3.51	4.28
ACH-000741	UBLC1_URINARY_TRACT	urinary_tract			NA	-1.35	Down(<=-0.5)	4.45	5.68	0.2595	1.55	5.46	6.01	4.55	4.87	4.74	0.4709	0.000124	1.13	5.67	0.931	3.52	8.56	0.188	0.749	5.09	7.34	3.77	5.95	3.77	5.82	1.94	3.64	0.1125	5.9	0.000124	4.49	1.02	1.03	5.98	0.3882	0.2673	3.06	0.2738	2.14	6.03	2.43	1.48	4.26
ACH-000840	HCC366_LUNG	lung	lung_NSC	lung_mixed	NA	-1.39	Down(<=-0.5)	4.62	5.37	2.05	2.61	6.85	7.08	5.28	5.02	3.63	0.2328	0.02658	3.7	3.44	2.8	7.45	8.38	5.179e-05	6.6	5.26	9.12	3.17	6.32	4.12	5.33	2.5	3.15	0.09939	6.19	1.85	4.08	0.07614	5.06	6.55	0.1079	0.9424	4.3	0.07614	3.96	5.38	2.97	4.43	4.6
ACH-000706	EKVX_LUNG	lung	lung_NSC	lung_adenocarcinoma	NA	-0.8395	Down(<=-0.5)	5.17	2.53	4.35	1.36	5.46	7.02	5.61	3.76	4	0.384	0.1861	0.3612	5.06	4.71	5.65	10.57	6.193e-05	4.31	4.63	8.85	3.87	5.94	3.94	5.38	7.75	3.63	4.68	6.82	0.1059	6.59	6.193e-05	5.91	6.89	2.18	6.27	0.2368	0.03601	5.67	6	3.66	3.7	3.57
ACH-000833	RH30_SOFT_TISSUE	rhabdomyosarcoma			NA	-0.5374	Down(<=-0.5)	4.41	4.25	0.3664	4.4	6.84	8.15	4	4.52	3.85	7.18	2.17	3.5	5.03	4.59	5.21	8.11	0.02861	5.39	5.83	9.24	4.53	6.76	2.95	5.9	4.8	4.25	3.58	4.66	1.71	4.94	4.46	0.6353	7.18	2.51	6.19	4.37	6.46	4.16	6.09	4.97	1.22	4.93
ACH-000329	CCFSTTG1_CENTRAL_NERVOUS_SYSTEM	central_nervous_system	glioma	astrocytoma	NA	-1.28	Down(<=-0.5)	3.9	4.58	1.25	3.88	6.72	7.69	7.15	3.26	5.43	7.47	2.44	2.29	6.87	5.56	8.59	9.71	0.1733	7.25	5.85	9.27	4.76	6.66	9.8	5.62	7.66	2.95	2.61	6.79	2.1	5.69	0.5273	8.57	6.33	6.88	8.55	4.55	4.87	8.15	5.76	2.57	4.18	3.35
ACH-000292	NCIH841_LUNG	lung	lung_small		NA	-0.8047	Down(<=-0.5)	5.07	4.49	6.28	2.6	6.68	6.22	0.2794	3.9	3	4.1	5.179e-05	0.11	5.21	5.4	4.05	7.9	5.179e-05	3.19	4.16	8.66	3.4	6.3	0.5236	5.23	4.05	3.87	1.27	0.8601	5.179e-05	4.25	5.179e-05	1.24	5.86	0.01955	1.57	3.99	0.05748	5.67	4.47	2.3	2.37	3.73
ACH-000802	BFTC905_URINARY_TRACT	urinary_tract			NA	-1.07	Down(<=-0.5)	3.08	4.04	3.82	1.46	5.08	7.92	1.22	1.49	2.97	0.24	0.2658	0.02549	4.06	0.3108	3.16	7.12	6.193e-05	4.58	4.06	8.8	2.89	5.82	0.4904	4.95	0.5817	2.18	0.6002	6.82	0.2173	4.16	0.02549	1.26	4.76	0.665	0.4292	3.93	0.02549	0.9788	4.52	1.04	2.73	4.54
ACH-000368	SNU1105_CENTRAL_NERVOUS_SYSTEM	central_nervous_system	glioma	glioblastoma	NA	-1.16	Down(<=-0.5)	6.56	5.09	6.1	3.78	7.93	8.39	7.47	4.97	5.88	6.88	1.43	3.71	5.18	5.47	8.94	9.54	6.193e-05	9.02	6.27	9.46	4.2	7.39	6.22	5.05	8.24	4.98	3.2	6.39	2.89	6.07	0.04878	6.16	6.92	7.29	8.64	3.79	0.3505	7.28	5.15	3.73	3.49	5.19
ACH-000592	TM31_CENTRAL_NERVOUS_SYSTEM	central_nervous_system	glioma		NA	-1.04	Down(<=-0.5)	6.53	1.68	6.42	2.93	6.31	6.84	6.64	5.38	4.28	6.38	0.01022	3.47	6.09	3.79	6.67	8.56	0.01022	6	6.41	9.07	4.62	6.68	4.22	5.65	7.08	1.96	2.32	7.59	0.3199	6.28	0.1303	2.22	7.95	3.29	6.89	4.59	5.5	6.64	6.51	1.15	5.15	4.4
ACH-000098	GAMG_CENTRAL_NERVOUS_SYSTEM	central_nervous_system	glioma	glioblastoma	NA	-1.06	Down(<=-0.5)	3.71	4.83	6.59	3.86	6.66	7.14	6.17	4.43	4.66	2.07	0.0162	2.83	4.04	4.98	7.34	9.3	5.179e-05	7.5	6.74	8.72	2.53	7.24	3.29	5.91	2.08	3.49	0.7047	4.74	4.9	4.63	0.03154	3.63	6.55	4.61	4.5	3.54	3.34	3.43	5.57	1.84	4.92	5.82
ACH-000566	SW1710_URINARY_TRACT	urinary_tract			NA	-1.25	Down(<=-0.5)	5.31	5.18	4.74	3.86	6.06	7.93	3.61	4.69	4.56	5.78	8.261e-05	0.7256	5.45	3.16	9.36	9.94	0.2592	4.75	4.86	8.86	3.67	6.91	3.6	4.86	5.49	3.56	0.21	7.11	2.5	4.12	0.05469	3.59	6.3	5.8	2.03	3.35	3.89	6.05	6.73	2.99	4.48	4.21
ACH-000543	SNU489_CENTRAL_NERVOUS_SYSTEM	central_nervous_system	glioma		NA	-1.34	Down(<=-0.5)	5.55	5.07	3.43	4.15	7.18	7.81	6.53	5.08	4.45	7.72	0.08523	3.66	6.33	4.68	9.34	9.32	0.005283	7.84	5.97	8.09	4.53	6.94	6.57	4.92	6.81	4.74	3.44	7.09	3.39	6.18	0.02157	6.1	6.7	7.27	9.59	3.88	4.01	7.14	5.52	3.34	2.35	4.52
ACH-000692	SNU899_UPPER_AERODIGESTIVE_TRACT	upper_aerodigestive	upper_aerodigestive_squamous		NA	-0.719	Down(<=-0.5)	4.18	5.01	5.07	1.15	5.82	6.05	4.4	4.16	2.38	0.7323	0.1277	0.02906	4.7	0.5337	4.66	8.84	8.261e-05	5.3	4.24	9.1	3.57	6.33	2.17	4.79	0.5898	1.95	4.1	6.4	1.44	3.51	0.07788	1.41	6.83	0.7406	0.2413	0.04795	0.6505	2.8	6.07	1.04	1.91	4.34
ACH-000905	5637_URINARY_TRACT	urinary_tract			NA	-0.7329	Down(<=-0.5)	4.12	4.89	3.38	2.41	7.04	6.38	5.18	3.85	4.22	1.74	0.01861	0.1075	4.03	3.37	6.66	8.01	8.261e-05	4.23	5.97	8.68	2.83	6.59	3.56	6.52	2.06	3.88	1.4	5.86	0.6585	3.98	0.03317	0.3253	6.15	1.29	0.07649	4.01	0.1352	3.2	6.06	1.33	1.35	5.62
ACH-000982	GP2D_LARGE_INTESTINE	colorectal	colorectal_MSI		NA	-0.5004	Down(<=-0.5)	0.7513	2.19	0.07455	1.9	4.29	4.6	1.61	0.3932	2.52	0.6452	0.8764	0.7767	0.7433	0.05988	0.6609	7.37	0.04559	0.3391	3.9	8.42	3.27	5.82	0.7193	0.1074	0.2987	1.82	7.237e-05	3.93	7.237e-05	3.37	0.01571	0.4228	5.84	0.04559	0.09075	0.03076	0.04559	0.6868	5.46	2.04	0.09075	2.08
ACH-000316	SNU886_LIVER	liver			NA	-1.2	Down(<=-0.5)	4.71	3.79	5.62	2.8	6.55	7.78	7.04	4.52	3.4	0.1647	0.1956	0.847	5.99	1.97	7.43	9.64	6.193e-05	7.17	5.79	9.14	4.55	7.3	6.27	3.9	3.17	4.98	1.14	4.64	3.35	6.66	3.57	6.47	7.2	1.63	7	0.4307	6.96	3.92	6.95	4.28	3.16	3.52
ACH-000580	C32_SKIN	skin	melanoma		NA	-0.5114	Down(<=-0.5)	3.43	1.17	0.3326	3.08	6	5.98	2.35	3.16	5.79	0.1873	0.6717	0.1997	2.61	4.02	4.15	8.01	6.193e-05	2.43	5.88	9.41	2.12	6.3	1.87	4.68	2.42	1.1	1.43	2.82	0.1384	4.03	0.01094	1.74	6.88	2.22	0.4691	4.03	4.73	1.44	4.52	1.32	2.51	4.25
ACH-000917	TE4_OESOPHAGUS	esophagus	esophagus_squamous		NA	-1.5	Down(<=-0.5)	4	2.07	1.29	2.34	5.43	5.86	1.71	0.951	3.96	6.25	0.2281	0.9259	4.66	4.86	1.84	9.29	9.265e-05	5.39	5.29	9.01	3.18	5.06	0.8274	6.22	1.17	1.73	2.81	2.53	0.8577	6.98	0.08187	0.9739	6.16	2.86	0.3385	1.45	0.08187	0.5309	4.87	0.7628	0.8274	3.56
ACH-000318	TE10_OESOPHAGUS	esophagus	esophagus_squamous		NA	-1.31	Down(<=-0.5)	4.01	2.88	4.65	2.18	6.27	6.97	4.05	4.46	2.53	2.13	0.6959	0.04759	4.87	2.1	2.98	7.42	9.265e-05	5.07	4.72	8.68	3.49	6.46	0.585	6.1	0.9328	2.32	2.92	7.45	1.21	5.21	0.1065	1.35	5.11	2.1	3.63	5.12	0.2758	0.9178	4.94	3.09	3.65	3.87
ACH-000800	NCIH446_LUNG	lung	lung_small		NA	-1.77	Down(<=-0.5)	6.27	0.9428	1.3	3.72	6.8	5.46	1.19	2.83	4.39	6.24	0.00884	0.2041	0.8515	5.18	1.65	7.63	6.193e-05	0.7773	4.04	7.37	3.41	6.49	0.6563	5.49	1.24	1.86	0.9772	0.5945	6.193e-05	3.85	0.02069	0.8216	5.25	0.00884	0.05715	4.08	0.02069	2.52	4.63	2.48	2.38	3.95
ACH-000618	SNU1041_UPPER_AERODIGESTIVE_TRACT	upper_aerodigestive	upper_aerodigestive_squamous		NA	-1.43	Down(<=-0.5)	2.56	1.98	6.35	2.32	5.64	5.67	0.5621	3.48	3.4	6.29	0.2253	0.04548	4.05	3.51	5.72	8.83	5.179e-05	5.23	5.17	9.17	2.93	6.42	4.15	6.03	3.94	3.9	2.57	6.81	2.67	6.59	5.179e-05	2.47	7.02	3.49	2.85	3.04	0.4337	2.82	5.61	1.35	2.17	3.93
ACH-000627	LCLC103H_LUNG	lung	lung_NSC	lung_large	NA	-0.5596	Down(<=-0.5)	2.67	3.6	3.38	3.94	6.17	7.64	5.81	5.56	3.83	6.3	0.005657	0.8482	3.69	2.44	8.29	10.69	0.1575	6.79	6.4	9.19	3.27	7.8	3.34	5.65	4.55	4.95	0.2318	7.17	3.46	5.68	0.01268	3.42	6.38	5.89	4.56	1.98	4.65	3.97	6.2	3.42	3.31	5.63
ACH-000011	253J_URINARY_TRACT	urinary_tract			NA	-1.29	Down(<=-0.5)	4.92	5.24	5.76	4.24	5.52	5.62	4.39	2.16	3.62	6.01	1.11	1.81	5.16	4.5	6.95	9.58	7.237e-05	4.47	4.88	8.56	3.23	6.79	6.18	4.31	1.08	4.56	7.237e-05	1.36	7.237e-05	7.14	0.03621	5.45	6.53	3.81	0.4607	4.46	5.83	0.3346	6.24	2.15	5	3.76
ACH-000062	RERFLCMS_LUNG	lung	lung_NSC	lung_adenocarcinoma	NA	-0.8021	Down(<=-0.5)	3.26	3.65	3.85	4.57	6.84	6.88	4.88	3.37	4.82	5.86	0.3573	5.6	5.66	5.85	6.93	9.15	0.0214	7.41	5.31	8.71	3.7	6.05	3.59	3.38	5.63	2.19	3.01	6.88	2.83	7.19	1.54	5.1	7.07	3.9	4.21	3.88	6.36	6.26	4.66	3.21	1.44	4.29
ACH-000188	SCC25_UPPER_AERODIGESTIVE_TRACT	upper_aerodigestive	upper_aerodigestive_squamous		NA	-1.15	Down(<=-0.5)	3.62	5.55	5.38	3.97	7.48	7.23	6.17	5.63	4	6.33	6.193e-05	0.4738	5.74	4.12	5.14	9.95	6.193e-05	8.54	5.76	9.54	4.35	6.65	7.5	4.91	3.74	3.26	5.44	6.87	2.49	4.39	0.7451	6.48	7.02	1.87	6.69	3.41	3.62	2.32	6.2	1.92	0.8631	5.05
ACH-000351	MKN1_STOMACH	gastric	gastric_adenosquamous		NA	-0.7042	Down(<=-0.5)	3.94	3.52	0.1092	1.7	5.76	6.76	2.08	2.7	3.31	0.2534	0.1236	1.63	5.33	0.6129	7.27	8.74	3.122e-05	6.11	4.95	7.87	3.08	6.24	5.44	4.48	4.73	3.81	1.46	6.88	0.2163	5.22	0.7263	4.79	6.53	0.01628	8.03	3.64	0.08963	4.68	5.46	1.56	0.02601	3.99
ACH-001075	NCIH292_LUNG	lung	lung_NSC		NA	-0.5589	Down(<=-0.5)	3.14	6.13	1.6	2.95	6.14	6.84	5.47	4.99	3.97	5.39	0.04907	0.1693	4.03	2.46	2.88	9.97	6.193e-05	3.72	4.75	8.75	3.19	6.75	2.62	5.32	5.59	4.24	1.62	8.69	0.6054	5.52	6.193e-05	2.56	6.3	2.44	3.61	3.09	1.03	2.19	5.81	1.04	1.46	4.45
ACH-000458	CJM_SKIN	skin	melanoma		NA	-0.742	Down(<=-0.5)	4.6	4.37	7	3.28	6.54	6.94	4.36	3.17	4.32	6.55	6.193e-05	0.5758	4.77	1.84	5	8.63	6.193e-05	4.27	5.94	8.33	2.68	6.45	2.18	5.45	0.7209	2.6	3.71	7.78	4.31	5.85	0.01506	1.34	5.21	0.5395	0.6319	3.62	0.03284	2.25	7.01	3.39	3.93	5.16
ACH-000348	RPMI7951_SKIN	skin	melanoma		NA	-1.8	Down(<=-0.5)	4.73	5.01	1.19	4.53	6.55	6.6	4.68	4.69	4.17	7.48	0.6745	0.775	6	1.9	8.21	9.92	0.05307	6.85	5.19	8.51	3.96	6.4	7.33	5.31	7.46	3.56	3.85	7.89	1.76	5.63	2.61	6.34	5.3	4.63	7.72	4.38	5.87	7.15	5.06	1.97	2.54	4.67
ACH-000311	NCIH2122_LUNG	lung	lung_NSC	lung_adenocarcinoma	NA	-0.8591	Down(<=-0.5)	1.87	2.77	2.42	1.51	5.02	6.06	3.8	1.58	3.04	1.8	0.1604	3.74	1.2	3.74	3.06	8.96	8.261e-05	3.97	3.83	9.04	3.08	5.76	1.12	5.06	1.25	1.52	2.42	1.62	8.261e-05	8.31	8.261e-05	1.02	6.31	1.93	0.04265	0.4674	2.59	0.4095	4.59	1.06	0.1274	3.33
ACH-000390	LUDLU1_LUNG	lung	lung_NSC	lung_squamous	NA	-1.07	Down(<=-0.5)	0.4028	1.84	1.4	4.74	4.72	4.87	2.55	0.5531	4.48	0.8427	0.1148	2.88	3.55	5.64	1.5	7.33	6.193e-05	2.87	5.55	9.12	2.51	6.16	5.57	5.59	0.259	1.71	1.5	5.78	1.25	7.42	6.193e-05	5.96	4.88	4.23	0.3065	3.22	6.21	1.51	3.99	1.01	0.08537	2.7
ACH-000869	NCIH1568_LUNG	lung	lung_NSC	lung_adenocarcinoma	NA	-0.5471	Down(<=-0.5)	3.25	3.74	0.6534	0.3664	5.48	4.46	0.2827	3.31	3.25	3.05	0.09296	0.1755	3.89	5.67	7.06	8.43	6.193e-05	3.54	4.55	8.12	3.33	5.58	0.5083	5.52	5.96	2.96	0.1439	2.79	1.07	5.49	0.00975	2.18	6.39	0.4808	4.96	2.79	0.00975	3.19	5.52	1.5	1.17	3.58
ACH-000457	CAL54_KIDNEY	kidney			NA	-2.54	Down(<=-0.5)	4.86	3.83	5.24	4.01	6.17	6.06	4.45	1.48	4.22	5.72	0.1454	0.2408	5.43	3.54	8.36	9.78	6.193e-05	4.24	5.55	7.98	2.71	7.22	3.89	4.88	5.36	3.76	6.193e-05	4.79	0.02154	4.74	6.193e-05	4.97	5.61	0.6218	0.0444	4.65	0.6375	5.63	5.14	1.67	4.27	4.34
ACH-000470	SW1463_LARGE_INTESTINE	colorectal			NA	-0.5463	Down(<=-0.5)	2.65	0.6241	2.04	1.38	4.85	4.3	1.35	0.4563	3.69	0.6863	0.0002483	0.0002483	4.26	0.4897	2.24	6.7	0.0002483	0.6414	3.82	8.22	3.26	6.43	0.4897	3.13	0.8607	0.7537	0.0819	2.02	0.152	4.01	0.165	1.77	4.56	0.2025	0.9171	0.2773	0.392	0.5187	5.27	1.46	0.3022	2.54
ACH-000623	SNU201_CENTRAL_NERVOUS_SYSTEM	central_nervous_system	glioma	glioblastoma	NA	-1.45	Down(<=-0.5)	5.17	4.46	5.01	4.75	7.22	7.24	6.97	5.05	5.22	7.04	0.6858	3.3	6.58	5.74	7.03	9.56	4.145e-05	6.54	5.44	8.43	4.57	6.73	7.46	4.91	7.32	3.52	2.44	4.41	1.88	5.4	4.145e-05	7.52	6.53	6.29	8.06	3.42	3.07	8.04	4.56	2.03	2.53	4.71
ACH-000834	UMUC1_URINARY_TRACT	urinary_tract			NA	-0.7909	Down(<=-0.5)	2.31	3.43	0.368	3.06	6.27	6.13	4.72	1.27	1.62	0.7224	0.0002483	0.04711	5.66	1.98	2.34	9.4	0.4837	2.97	4.03	8.47	3.56	5.62	3.25	5.23	2.07	4.2	3.72	5.87	2.64	5.17	0.2035	1.62	7.47	0.8104	2.03	2.34	0.2341	2.43	6.05	1.96	0.4837	4.45
ACH-000244	DKMG_CENTRAL_NERVOUS_SYSTEM	central_nervous_system	glioma	glioblastoma	NA	-1.32	Down(<=-0.5)	6.62	5.04	2.02	4.43	7	7.78	6.9	6.08	5.33	8.18	1.04	0.4069	7.1	4.83	8.83	9.49	0.9908	7.93	5.45	7.31	4.64	7.06	7.58	5.53	9.29	4.34	5.63	6.14	1.94	3.81	9.265e-05	6.29	6.25	3.19	9.59	3.67	5.21	7.79	5.83	3.73	3.79	5.75
ACH-000719	RMGI_OVARY	ovary	ovary_adenocarcinoma	ovary_clear_cell	NA	-0.8312	Down(<=-0.5)	4.38	1.77	0.7161	3.2	5.31	5.67	0.2614	1.03	3.46	5.33	0.04226	0.3725	1.06	2.14	3.19	9.24	0.0001657	4.99	4.88	8.32	3.95	5.92	1.5	4.55	2.73	3.56	0.4426	4.22	0.1378	3.96	0.0001657	2.69	5.47	0.231	0.2003	3.76	0.2003	3.59	5.94	1.23	1.4	4.26
ACH-000389	H4_CENTRAL_NERVOUS_SYSTEM	central_nervous_system	glioma		NA	-1.65	Down(<=-0.5)	2.55	4.92	3.2	4.68	6.31	7.22	3.71	3.81	4.49	7.46	0.4512	5.92	6.67	5.71	7.71	8.44	0.1241	7.24	5.25	8.74	3.42	5.97	7.98	5.74	5.35	3.87	3.88	5.43	0.2694	7.17	0.004359	7.5	7.27	1.25	7	4.78	7.05	7.29	5.19	3.11	2.77	3.68
ACH-000665	SKMES1_LUNG	lung	lung_NSC	lung_squamous	NA	-0.8012	Down(<=-0.5)	3.44	3.88	2.52	4.26	6.46	6.48	4.5	4.68	4.9	5.87	0.6493	2.36	5.76	4.27	6.9	10.08	5.179e-05	6.34	5.32	8.64	4.6	6.29	5.03	5.76	4.71	1.87	2.59	6.25	1.33	7.43	5.179e-05	4.84	7.24	4.65	5.64	4.01	4.46	7.51	5.27	1.94	0.6249	4.35
ACH-000516	CAL78_BONE	bone	chondrosarcoma		NA	-0.6984	Down(<=-0.5)	5.39	4.42	3.22	4.32	7.15	7.59	6.8	4.9	4.53	7.41	1.01	1.2	5.93	4.01	7.36	9.51	9.265e-05	7.32	5.82	8.67	4.03	6.11	6.34	4.32	8.38	3.28	4.43	5.28	1.97	4.57	1.72	5.32	6.49	5.72	8.12	4.03	2.57	6.77	6.28	3.12	3.89	3.85
ACH-000730	SKMEL5_SKIN	skin	melanoma		NA	-0.5703	Down(<=-0.5)	0.5473	0.5022	0.5943	3.2	5.54	4.85	0.8437	2.23	4.27	1.73	0.01096	0.2874	3.58	4.23	1.52	7.64	6.193e-05	4.02	5.6	8.4	2.83	6.74	2.36	4.32	1.17	0.4815	1.66	0.9553	0.04847	4.43	6.193e-05	2.5	7.95	0.9021	0.3031	4.25	3.42	2.35	4.14	2.18	1.89	4.39
ACH-000630	YD8_UPPER_AERODIGESTIVE_TRACT	upper_aerodigestive	upper_aerodigestive_squamous		NA	-1.84	Down(<=-0.5)	3.81	6.52	3.83	3.15	5.88	8.32	4.98	4.29	3.74	6.59	0.0401	1.04	5.25	3.42	8.67	9.74	7.237e-05	6.75	5.35	9.33	3.42	6.59	7.78	4.91	7.84	5.36	1.06	7.95	4.42	6.27	3.04	7.29	6.64	6.62	8.95	3.89	5.68	6.46	6.67	3.18	4.83	5.02
ACH-000787	LXF289_LUNG	lung	lung_NSC	lung_adenocarcinoma	NA	-0.8727	Down(<=-0.5)	3.7	4.46	5.22	4.31	7.13	8.25	4.05	4.2	5.23	5.28	0.1884	4.27	6.65	3.01	7.86	9.54	5.179e-05	4.68	5.84	7.72	4.89	7.05	3.5	4.82	3.33	4.07	3.16	9.38	3.31	8.09	0.09612	3.62	5.51	4.6	7.95	0.964	5.83	6.3	6.07	5.34	4.35	5.4
ACH-000726	TE14_OESOPHAGUS	esophagus	esophagus_squamous		NA	-0.9529	Down(<=-0.5)	1.93	2.56	5.36	4.21	4.51	4.05	0.6655	4.02	4.85	1.65	0.3245	1.14	3.31	3.97	1.43	7.33	8.261e-05	3.13	5.59	8.07	1.83	5.75	3.27	5.97	0.586	1.88	1.83	5.92	0.2258	6.97	0.06516	2.58	4.76	0.9404	0.7591	4.59	0.4972	1.41	6.01	0.8536	1.94	2.49
ACH-000884	MDAMB435S_SKIN	skin	melanoma		NA	-0.9418	Down(<=-0.5)	2.83	1.33	0.4808	4.82	5.37	7.02	4.03	3.55	3.26	0.0566	0.08835	0.8406	2.4	1.48	5.83	8.7	6.193e-05	4.08	5.12	8.27	3.69	5.92	4.49	3.4	3.04	2.75	0.0141	3.34	0.07246	4.87	6.193e-05	3.68	4.81	2.28	1.65	4.75	3.12	0.3991	5.54	1.6	3.18	4.21
ACH-000535	BXPC3_PANCREAS	pancreas			NA	-0.6526	Down(<=-0.5)	1.75	4.2	5.17	3.43	7.15	6.83	5.25	4.44	2.54	0.207	0.03814	0.01122	5.98	1.01	2.71	8.36	6.193e-05	5.21	4.36	8.76	4.62	5.82	4.34	0.1822	0.7109	1.78	0.1129	5.66	6.193e-05	5.07	6.193e-05	3.17	6.29	0.1129	2.21	0.4728	0.08347	1.44	5.53	0.5676	0.05271	4.22
ACH-000686	SNU878_LIVER	liver			NA	-0.8467	Down(<=-0.5)	3.84	2.53	6.23	5.65	6.36	6.17	4.82	3.07	4.3	0.2453	0.08647	4.46	5.64	4.94	4.67	8.84	0.0001135	6.79	4.43	9.65	2.85	6.59	8.66	7.03	3.43	4.42	5.07	4.55	3.39	8.24	0.04625	8.89	6.58	4.5	3.03	1.31	6.53	2.91	5.79	2.15	0.1694	3.24
ACH-000715	SNU1214_UPPER_AERODIGESTIVE_TRACT	upper_aerodigestive	upper_aerodigestive_squamous		NA	-1.07	Down(<=-0.5)	2.42	5.58	4.49	4.27	7.12	5.45	1.64	3.6	3.81	0.152	0.01491	1.76	5.4	3.68	0.7565	8.67	5.179e-05	3.58	4.52	9.2	3.12	6.55	7.61	5.2	2.81	2.18	4.73	5.99	4.33	6.08	5.179e-05	7.47	6.01	0.0588	2.7	2.17	2.6	2.89	5.92	1.91	1.52	2.82
ACH-000415	BICR6_UPPER_AERODIGESTIVE_TRACT	upper_aerodigestive	upper_aerodigestive_squamous		NA	-0.7432	Down(<=-0.5)	1.64	4.47	4.49	2.18	7.01	6.14	2.59	3.43	3.37	4.75	0.06469	0.08272	5.09	1.14	4.77	8.49	5.179e-05	7.35	4.8	8.61	3.43	6.27	3.43	5.16	0.5997	2.54	3.72	6.04	0.6914	5.02	0.009522	2.43	6.9	0.04428	3.54	1.77	1.69	2.42	6.64	1.11	1.75	4.87
ACH-000191	BHT101_THYROID	thyroid			NA	-0.9655	Down(<=-0.5)	4.2	3.75	2.94	3.58	5.78	6.49	3.24	3.7	5.29	0.09637	1.99	2.93	5.59	1.6	6.22	9.14	6.193e-05	6.16	4.44	8.17	4.59	5.73	6.88	4.18	3.63	0.1638	4.2	5.26	0.3991	5.38	0.3242	6.83	6.45	4.04	1.63	1.39	6.89	6.48	5.34	1.77	1.03	3.95
ACH-000273	SF539_CENTRAL_NERVOUS_SYSTEM	central_nervous_system	glioma		NA	-2.15	Down(<=-0.5)	5.34	5.77	4.2	4.53	6.96	7.14	5.48	4.97	5.04	7.56	1.5	4.42	7.01	4.12	8.29	9.22	6.193e-05	7.92	5.11	9.19	4.22	6.53	8.28	5.39	7.96	5.3	3.1	5.95	1.25	4.73	0.02731	7.25	6.62	7.17	8.52	5.77	5.25	7.81	4.78	3.6	2	3.95
ACH-000428	UO31_KIDNEY	kidney			NA	-1.08	Down(<=-0.5)	5.78	4.78	5	4.53	6.55	7.13	5.94	3.87	5.75	7.18	9.265e-05	9.265e-05	4.38	2.94	8.53	10.34	9.265e-05	5.75	6.14	9.52	3.7	7.84	3.07	5.01	4.48	3.78	0.2059	5.93	1.2	4.94	0.1089	2.9	6.38	3.84	3.48	3.44	2.21	4.87	7.29	2.11	4.95	5.86
ACH-000885	TOV21G_OVARY	ovary	ovary_adenocarcinoma	ovary_clear_cell	NA	-0.9835	Down(<=-0.5)	5.27	4.92	4.71	3.74	5.85	6.21	1.1	4.06	3.32	5.9	0.2814	0.5005	5.84	3.28	7.83	9.97	6.193e-05	4.11	5.33	9.45	3.89	6.64	1.11	5.43	3.75	3.55	0.1085	3.61	0.3603	3.66	0.07233	1.94	5.28	0.09785	1.07	5.15	0.2624	6.76	5.39	2.72	3.92	3.59
ACH-000496	NCIH1792_LUNG	lung	lung_NSC	lung_adenocarcinoma	NA	-0.8866	Down(<=-0.5)	3.56	4.46	4.12	4.2	5.82	6.16	5.79	4.84	5.24	5.13	0.6426	2.36	6.58	7.86	7.14	9.39	8.261e-05	4.82	5.32	9.06	3.86	6.53	6.9	4.09	6.38	1.89	2.75	6.49	0.501	6.06	8.261e-05	6.08	6.72	3.9	3.09	3.58	5.67	5.6	5.18	2.03	3.86	5.12
ACH-000133	HS729_SOFT_TISSUE	fibroblast			NA	-0.9162	Down(<=-0.5)	4.6	4.93	6	2.7	7.16	7.49	4.92	5.8	3.49	6.24	0.5117	0.2608	5.65	4.94	8.46	9.25	0.05732	7.63	4.98	8.26	4.48	6.66	6.61	6.05	8.84	5.01	3.45	6.67	4.58	4.27	5.25	5.71	4.65	5.48	8.4	5.34	3.98	6.82	6.62	2.47	4.99	4.6
ACH-000647	TE1_OESOPHAGUS	esophagus	esophagus_squamous		NA	-0.6366	Down(<=-0.5)	4.61	4.14	4.33	3.12	6.77	6.14	2.54	3.26	3.27	5.48	0.008406	0.3937	4.35	4.76	5.85	9.11	6.193e-05	4.24	5.19	8.36	2.94	6.54	4.62	4.95	0.4893	4.54	1.1	4.83	0.4364	5.32	0.05233	3.35	6.27	0.9236	5.67	3.15	0.07626	1.58	5.43	3.89	3.2	3.11
ACH-000447	NCIH2228_LUNG	lung	lung_NSC	lung_adenocarcinoma	NA	-0.5938	Down(<=-0.5)	2.98	3.41	2.02	3.08	5.91	6.11	2.35	2.96	5.6	5.42	0.2836	4.86	5.26	4.22	6.82	8.25	5.179e-05	5.39	5.16	7.8	1.83	6.51	6.58	5.06	4.95	3.01	4.41	1.96	4.34	6.83	5.179e-05	8.63	6.41	3.4	4.99	2.39	0.0714	5.1	5.68	0.5799	4.48	4.29
ACH-000278	COV362_OVARY	ovary	ovary_adenocarcinoma	ovary_high_grade_serous	NA	-0.7401	Down(<=-0.5)	5.34	3.06	4.13	2.66	6.59	5.88	1.74	4.45	2.98	7.14	0.05642	2.06	3.39	1.88	4.66	8.28	5.179e-05	4.41	4.86	8.65	4.04	6.05	6.19	5.77	6.05	3.41	2.45	3.17	2.24	3.6	0.05642	4.86	5.15	0.7079	5.28	4.37	0.0174	4.72	6.18	0.9415	4.54	4.93
ACH-000863	DBTRG05MG_CENTRAL_NERVOUS_SYSTEM	central_nervous_system	glioma	glioblastoma	NA	-0.4969	Down(<=-0.5)	5.13	2.96	4.79	4.23	6.26	7.27	6.44	2.58	4.41	6.38	1.51	0.8795	5.99	5.81	7.79	9.71	0.2571	6.66	6.11	10.19	2.91	6.49	3.73	5.84	6.69	2.72	2.22	7.22	0.1757	4.74	0.03241	2.54	6.31	3.7	7.17	4.61	0.6444	7.12	5.83	0.8657	3.34	4.69
ACH-000153	NCIH2052_PLEURA	mesothelioma			NA	-1.33	Down(<=-0.5)	4.4	3.86	6.72	4.25	5.59	6.56	7.04	6.76	5.03	6.29	0.1786	0.55	4.62	3.99	7.13	9.49	0.05915	5.32	5.82	9.63	2.85	8.76	4.68	5.81	5.9	2.45	2.87	0.6883	2.37	2.74	2.01	4.86	5.88	3.75	4.53	4.72	1.84	4.73	8.25	1.66	5.94	5.56
ACH-000418	SW1353_BONE	bone	chondrosarcoma		NA	-2.28	Down(<=-0.5)	5.73	4.8	5.68	4.25	6.79	8.05	7.56	5.87	5	4.08	0.06535	2.86	5.95	4.78	8.59	11.54	3.122e-05	8.86	6.19	9.32	4.41	7.92	5.35	5.32	6.78	4.7	1.75	7.07	0.005096	7.46	0.002342	5.9	7.61	4.38	9.07	3.69	2.53	6.37	6.96	4.78	3.62	4.84
ACH-000227	KPNYN_AUTONOMIC_GANGLIA	peripheral_nervous_system	neuroblastoma		NA	-0.0264	NC(-0.5 to 0.5)	0.2342	3.11	0.6241	3.61	5.43	5.32	0.4461	0.74	4.26	5.57	0.03878	0.2141	0.4902	5.3	0.7263	7.31	6.193e-05	0.4461	5.13	8.32	2.55	6.02	0.8528	6.68	3.6	4.82	0.1866	2.8	0.6436	2.31	0.06069	0.9681	5.42	2.35	1.5	5.77	0.3303	4.11	3.94	1.54	2.7	2.89
ACH-000078	MHHNB11_AUTONOMIC_GANGLIA	peripheral_nervous_system	neuroblastoma		NA	0.04966	NC(-0.5 to 0.5)	0.04939	2.07	3.63	3.7	5.25	6.63	2.63	2.24	3.81	6.54	7.237e-05	0.1185	1.72	4.27	1.42	7.53	7.237e-05	0.4609	4.92	6.95	4.55	6.13	0.5702	6.18	3.3	2.35	0.03216	1.83	0.2609	3.44	0.03216	1.03	5.38	2.96	2.64	5.71	0.2149	4.36	4.07	1.78	2.94	3.58
ACH-000312	SKNBE2_AUTONOMIC_GANGLIA	peripheral_nervous_system	neuroblastoma		NA	0.3274	NC(-0.5 to 0.5)	0.08306	4.34	1.51	3.99	5.35	5.53	0.4406	0.8528	3.85	6.68	0.09306	0.3582	0.6953	4.37	1.91	7.35	0.00573	0.3242	4.72	8.44	2.58	6.21	1.69	6.38	4.11	3.53	0.2725	0.9051	1.1	2.45	0.01359	0.6356	5.48	4.81	2.31	6.09	0.2725	2.04	4.25	0.8644	2.27	3.53
ACH-000843	HARA_LUNG	lung	lung_NSC	lung_squamous	NA	0.163	NC(-0.5 to 0.5)	5.18	3.4	9.31	2.88	5.52	4.71	4	1.13	4.35	0.431	0.07448	0.08332	4.78	3.73	1.18	7.91	5.179e-05	2.55	5.36	9.54	2.37	7	1.77	5.95	1.67	2.27	2.61	7.07	1.78	6.18	5.179e-05	0.9428	5.53	0.08332	0.8239	3.91	0.686	2.72	5.43	2.48	5.63	4.42
ACH-000366	SKNDZ_AUTONOMIC_GANGLIA	peripheral_nervous_system	neuroblastoma		NA	0.07188	NC(-0.5 to 0.5)	0.1903	5.15	2.44	3.84	5.82	5.59	0.3435	2.36	4.07	4.17	0.105	0.18	3.57	5.27	2.61	6.72	0.02663	0.3346	4.71	8.4	1.98	5.73	1.64	6.63	2.83	4.32	3.78	1.52	5.179e-05	3.93	5.179e-05	1.95	6.07	0.03788	0.1688	5.09	3.46	3.54	4.16	1.64	1.78	3.1
ACH-000099	SIMA_AUTONOMIC_GANGLIA	peripheral_nervous_system	neuroblastoma		NA	0.07947	NC(-0.5 to 0.5)	0.1047	3.14	0.09479	3.54	5.85	5.41	0.4745	4.29	4.68	4.73	0.008027	0.2416	4.92	5	4.01	7.38	5.179e-05	0.3276	4.93	8.11	2.38	5.7	0.6706	6.54	2.71	4	0.2725	1.44	0.01809	4.12	0.2725	1.06	4.84	0.173	1.61	5.52	0.01809	3.63	3.22	1.79	2.22	3.81
ACH-000717	COLO680N_OESOPHAGUS	esophagus	esophagus_squamous		NA	-0.07961	NC(-0.5 to 0.5)	3.16	4.75	1.09	1.22	5.19	6.2	2.4	1.97	0.4824	4.91	0.1603	0.2033	3.55	2.17	5.96	8.6	4.145e-05	5.11	4.33	7.48	3.89	6.23	5.88	5.07	0.7665	4.07	1.62	5.04	1.32	5.51	0.007519	5.14	6.81	0.3048	5.6	1.22	0.03662	4.02	5.92	1.11	1.15	2.92
ACH-000955	SNU407_LARGE_INTESTINE	colorectal	colorectal_MSI		NA	-0.2833	NC(-0.5 to 0.5)	3.05	1.78	0.007825	0.5404	4.27	4.37	0.4285	0.1441	0.05706	0.7945	0.05706	1.2	0.6013	1.28	1.82	7.57	0.007825	1.03	3.91	7.9	1.67	4.22	0.1711	0.4202	0.4439	2.06	0.007825	2.09	5.179e-05	4.17	5.179e-05	1.18	6.89	0.2455	0.06826	0.02712	5.179e-05	0.8604	4.13	1.21	0.04693	3.46
ACH-000911	NUGC3_STOMACH	gastric	gastric_adenocarcinoma		NA	-0.3252	NC(-0.5 to 0.5)	2.47	5.57	1.17	2.41	5.26	5.33	3.17	0.09214	4.36	1.23	8.261e-05	0.2041	4.32	0.5772	6.74	8.75	8.261e-05	3.37	4.81	8.22	2.44	5.75	2.67	0.04542	0.4943	3.73	0.02285	3.41	0.04542	5.41	8.261e-05	1.32	6.35	0.1611	2.08	0.1164	0.5224	0.2957	5.92	0.04542	0.06868	4.63
ACH-000408	TE5_OESOPHAGUS	esophagus	esophagus_squamous		NA	-0.1897	NC(-0.5 to 0.5)	2.41	3.36	4.15	1.14	4.34	6.44	1.52	2.68	1.17	3.53	0.4945	0.1397	1.78	3.47	0.7838	7.46	5.179e-05	2.38	4.5	8.08	1.22	6.38	2.91	5.48	0.1568	3.04	0.2004	4.54	5.179e-05	5.56	5.179e-05	3.04	5.97	0.6372	3.35	5	0.02519	1.29	4.96	0.0923	1.3	3.41
ACH-000769	LK2_LUNG	lung	lung_NSC	lung_squamous	NA	-0.1236	NC(-0.5 to 0.5)	2.64	2.2	3.16	4.59	4.78	4.2	0.393	1.18	3.37	2.99	0.1768	0.6868	1.01	4.11	0.9358	6.82	9.265e-05	0.8	4.75	8.03	2.4	6.06	2.77	5.7	1.15	2.29	1.64	0.74	0.1144	6.29	9.265e-05	0.7545	4.6	0.07129	0.4226	1.82	2.69	2.15	4.65	0.9752	1.72	2.98
ACH-000147	T47D_BREAST	breast	ERpos		NA	0.02963	NC(-0.5 to 0.5)	2.09	0.6267	0.01655	1.8	4.3	4.54	0.2403	2.82	1.55	4.24	0.07656	0.1085	0.6267	2.32	0.5458	6.59	7.237e-05	2.41	2.58	9.1	1.81	5.35	0.5361	3.37	0.06128	2.89	7.237e-05	3.8	7.237e-05	4.13	7.237e-05	0.1222	4.89	0.01655	0.2292	0.01655	0.01655	0.4402	4.01	3.5	0.06128	1.45
ACH-000259	KELLY_AUTONOMIC_GANGLIA	peripheral_nervous_system	neuroblastoma		NA	-0.2781	NC(-0.5 to 0.5)	0.7953	3.2	3.1	3.86	6.5	5.02	0.4552	1.26	3.78	4.57	8.261e-05	0.2295	4.67	4.51	0.912	6.43	8.261e-05	0.178	3.68	8.54	2.48	5.59	0.8331	5.39	3.46	2.72	1.33	2.03	0.04307	2.7	8.261e-05	0.3783	5.68	3.82	1.42	5.14	1.71	3.66	3.05	2.31	1.77	3.48
ACH-000934	MDAMB361_BREAST	breast	HER2Amp		NA	-0.3311	NC(-0.5 to 0.5)	2.45	1.55	3.42	2.27	5.88	5.9	3.73	1.81	2.4	2.88	0.1018	0.5238	4.68	4.85	4.01	7.11	0.02235	4.57	4.1	8.71	2.79	6.01	0.7889	5.38	3.39	2.75	1.14	3.45	0.4704	5.59	6.193e-05	0.4833	5.55	0.1218	3.06	2.7	0.3514	1.85	4.14	1.7	0.8173	3.18
ACH-000927	BT474_BREAST	breast	TPBC		NA	-0.1365	NC(-0.5 to 0.5)	1.55	1.94	0.05792	1.48	5.03	5.08	0.3911	0.1893	1.62	4.55	0.01352	0.4792	0.7278	0.2338	0.5305	7.39	6.193e-05	0.5621	3.25	7.37	1.55	4.29	1.85	5.05	1.08	1.74	0.01352	3.21	6.193e-05	3.8	6.193e-05	2.12	4.18	0.0273	0.4057	0.0745	0.01352	0.1391	4.7	1.36	0.0273	0.7387
ACH-000116	OAW28_OVARY	ovary	ovary_adenocarcinoma	ovary_high_grade_serous	NA	0.3336	NC(-0.5 to 0.5)	4.58	1.59	0.08347	3.22	6.22	5.7	0.3481	0.5464	2.88	4.64	0.01299	0.354	0.3881	2.29	0.4335	7.68	4.145e-05	2.3	3.86	8.46	3.66	5.01	2.9	4.24	2.47	5.18	0.4516	1.45	1.06	3.29	0.1319	3.36	6.15	0.04759	0.4949	4.33	0.05372	0.05372	5.44	2.03	0.1259	2.82
ACH-000939	SKUT1_SOFT_TISSUE	soft_tissue	leiomyosarcoma		NA	-0.3651	NC(-0.5 to 0.5)	6.27	1.3	1.75	2.79	6.36	6.96	4.7	3.92	2.43	4.4	0.01874	0.08034	4.42	3.63	5.18	8.88	5.179e-05	4.38	5.31	9.95	3.24	7.44	2.75	5.99	1.32	3.05	1.03	1.98	0.7441	3.93	0.008105	1.73	5.21	0.2511	3.21	3.29	0.02988	3.31	6.14	3.06	4.1	3.9
ACH-000783	CAMA1_BREAST	breast	ERpos		NA	0.02736	NC(-0.5 to 0.5)	0.6696	1.24	0.2777	2.05	5.42	6.21	0.6087	3.28	1.82	1.92	0.05297	0.294	0.9962	3.55	0.6788	7.1	5.179e-05	0.4795	3.76	7.94	2.54	5.5	1.58	4.74	1.1	2.55	0.02296	1.34	5.179e-05	3.66	0.008892	0.249	3.8	0.03766	4.99	0.1374	0.02296	0.9705	3.57	1.98	0.03766	2.08
ACH-000860	NCIH358_LUNG	lung	lung_NSC	lung_adenocarcinoma	NA	-0.4264	NC(-0.5 to 0.5)	4.64	2.35	4.17	2.94	6.54	7.17	0.8227	0.8682	4.57	1.16	0.1426	0.09115	3.37	0.4428	6.47	7.51	5.179e-05	1.46	4.86	8.47	2.76	6.26	1.04	0.1232	3.5	1.86	2.16	4.4	0.2757	6.25	0.02908	0.4516	4.98	0.2262	1.97	0.187	5.179e-05	3.23	4.51	0.07875	0.1033	4.04
ACH-000223	HCC1937_BREAST	breast	TNBC		NA	0.03104	NC(-0.5 to 0.5)	2.29	2.42	3.08	1.84	5.64	6.26	1.35	2.27	0.9798	4.77	0.004987	0.1079	2.52	0.346	4.42	8.83	5.179e-05	3.19	4.02	7.24	2.58	5.55	3.39	3.39	1.65	3.44	0.294	2.56	0.484	4.89	0.004987	3.15	5.98	0.8659	3.15	4.71	0.04189	0.9232	5.89	1.34	4.88	2.28
ACH-000120	CHP212_AUTONOMIC_GANGLIA	peripheral_nervous_system	neuroblastoma		NA	-0.3025	NC(-0.5 to 0.5)	3.49	2.56	3.71	3.78	5.23	6.34	1.1	2.86	3.92	6.27	0.1577	0.2036	5.73	4.71	5.77	8.93	0.0178	3.8	5.69	8.67	3.2	6.94	2.46	5.94	4.54	3.97	1.71	4.9	0.07032	3.86	8.261e-05	1.64	6.49	3.12	5.92	5.07	2.28	4.96	3.78	2.32	3.04	6
ACH-000352	HCC1428_BREAST	breast	ERpos		NA	-0.1637	NC(-0.5 to 0.5)	0.256	0.9076	2.46	4.33	4.22	4.23	0.4654	2.63	2	3.89	0.003013	0.6858	2.71	4.05	0.8125	6.85	0.003013	1.01	4.25	8.83	1.5	4.45	1.56	5.38	0.1052	0.6722	0.06324	3.68	0.02663	3.73	4.145e-05	0.7962	4.28	0.02663	2.44	0.04554	0.003013	0.8204	4.05	1.86	0.03628	2.71
ACH-000855	KYSE150_OESOPHAGUS	esophagus	esophagus_squamous		NA	0.07208	NC(-0.5 to 0.5)	4.11	5.19	5.79	3.15	6.09	6.07	5.35	2.57	2.6	0.208	0.1693	0.4028	5.32	3.55	3.78	7.93	0.000238	3.61	4.81	7.78	4.02	6.14	3.88	5.6	0.5787	3.55	2.11	5.43	2.8	5.93	0.000238	3.21	4.88	0.09217	0.0515	3.93	0.000238	3	5.92	1.73	2.97	4.02
ACH-000978	EN_ENDOMETRIUM	uterus	uterus_endometrium		NA	-0.2531	NC(-0.5 to 0.5)	0.3434	2.37	0.06035	2.65	6.57	6.97	2.73	2.69	3.25	0.02873	0.07293	0.07805	5.76	4.69	4.18	7.34	0.0002797	5.2	4.09	8.33	2.99	6.05	0.2894	5.41	1.69	3.96	0.009895	3.43	0.1306	4.17	3.122e-05	1.35	6.31	0.04165	1.25	4.68	0.1165	5.37	5.18	3.33	1.94	1.38
ACH-000007	LS513_LARGE_INTESTINE	colorectal			NA	-0.3088	NC(-0.5 to 0.5)	0.03178	1.33	9.265e-05	1.25	4.09	5.3	0.5486	0.08681	0.6591	0.6378	9.265e-05	0.136	4.02	9.265e-05	1.33	7.29	9.265e-05	0.278	3.68	8.07	1.93	5.29	0.475	0.06026	0.6978	0.8191	0.03178	0.8277	9.265e-05	3.47	0.4101	0.4925	5.64	0.1109	0.4244	0.1109	9.265e-05	0.06026	3.13	2.28	0.06026	2.2
ACH-000042	PANC0203_PANCREAS	pancreas			NA	0.1707	NC(-0.5 to 0.5)	2.74	4.66	0.5889	1.5	7.16	7.71	3.15	1.98	3.71	0.0908	0.005429	0.3128	4.83	1.82	2.76	8.75	5.179e-05	3.92	5.03	8.41	2.45	6.32	2.55	5.3	1.07	2.88	1.03	2.1	5.179e-05	3.69	5.179e-05	2.37	6.6	0.2816	0.01766	0.1043	0.1172	1.43	5.86	0.6526	4.11	5.11
ACH-000943	RKO_LARGE_INTESTINE	colorectal	colorectal_MSI		NA	0.3239	NC(-0.5 to 0.5)	0.07792	2.74	0.1334	4.01	4.82	6.89	6.27	0.1836	4.07	0.5224	0.07792	0.3767	4.99	0.2824	1.74	8.87	0.0004883	5.32	6.65	8.56	3.25	7.38	0.7758	0.1334	0.3319	1.39	0.0004883	1.35	0.0004883	3.78	0.0004883	1.25	3.31	0.07792	0.2323	0.07792	0.0004883	0.2824	4.74	2.76	0.1836	4.99
ACH-000963	CCK81_LARGE_INTESTINE	colorectal	colorectal_MSI		NA	-0.3753	NC(-0.5 to 0.5)	0.03194	1.51	0.1281	0.7411	2.32	3.78	0.3281	0.2019	2.86	0.4569	0.0774	0.287	0.7591	0.01624	1.19	7.35	7.237e-05	1.08	3.48	8.37	0.6674	5.17	0.8548	0.1435	0.3693	1.09	0.01624	2.04	7.237e-05	1.95	0.1586	0.6549	4.4	0.01624	7.237e-05	0.09397	7.237e-05	0.8548	4.7	1.8	0.0774	2.14
ACH-001192	SKNEP1_BONE	bone	Ewing_sarcoma		NA	-0.1768	NC(-0.5 to 0.5)	2.9	2.34	4.07	3.09	6.1	4.82	0.6809	1.08	3.12	6.09	0.08877	0.2576	4.22	3.95	0.4554	6.93	9.265e-05	4.92	4.69	7.96	4.39	6.03	3.11	5.02	1.77	2.98	5.6	3.93	9.265e-05	4.04	0.1002	1.22	5.7	0.03624	3.35	2.79	6.08	3.54	4	1.34	1.93	4.8
ACH-000552	HT29_LARGE_INTESTINE	colorectal			NA	-0.1862	NC(-0.5 to 0.5)	3.69	1.39	0.000124	1.99	4.76	4.07	0.7655	0.6436	1.85	0.7911	0.000124	0.4522	2.61	0.9772	0.4176	7.49	0.000124	0.1293	3.96	8.12	3.07	5.62	0.679	0.000124	0.2286	0.8292	0.0588	0.5702	0.000124	3.71	0.03471	0.6566	4.42	0.03471	0.03471	0.1533	0.1055	0.8612	5.7	0.2286	0.1293	2.07
ACH-000443	OVKATE_OVARY	ovary	ovary_adenocarcinoma	ovary_high_grade_serous	NA	0.3453	NC(-0.5 to 0.5)	2.84	1.05	1.76	1.18	5.76	4.63	2.24	0.4476	2.09	6.21	0.07539	0.05642	1.45	4.08	1.54	8.41	5.179e-05	0.231	4.59	7.12	1.4	4.66	1.53	4.8	0.4476	3.02	0.8113	1.77	0.0121	4.19	0.05148	0.5072	5.75	0.0328	0.9978	4.19	0.09928	2.67	4.65	1.26	3.71	4.11
ACH-000484	VMRCRCW_KIDNEY	kidney			NA	-0.2403	NC(-0.5 to 0.5)	5.7	2.48	2.43	1.71	5.29	6.56	3.5	2.66	3.72	7.31	0.2136	0.04815	5.24	2.91	7.51	9.13	9.265e-05	3.94	5.17	9.38	3.76	7.02	2.8	4.09	2.77	2.85	1.35	3.23	0.05602	5.67	0.1542	2.69	5.09	2.35	1.89	2.59	5.81	2.51	6.43	2.87	4.95	4.17
ACH-000657	A2780_OVARY	ovary	ovary_adenocarcinoma	ovary_endometrioid	NA	-0.4258	NC(-0.5 to 0.5)	0.9533	3.1	0.6189	2.49	6.25	7.19	0.1953	0.5583	3.53	0.2119	6.193e-05	0.2799	5.42	4.34	4.92	8.55	6.193e-05	5.78	4.24	9.61	4.69	5.88	2.26	5.82	3.23	6.55	0.8897	2.94	6.193e-05	2.56	6.193e-05	3.5	6.11	0.1443	1.21	5.77	6.193e-05	4.86	5.17	2.23	2.8	4.05
ACH-000589	NCIH1437_LUNG	lung	lung_NSC	lung_adenocarcinoma	NA	-0.1602	NC(-0.5 to 0.5)	1.92	0.6234	0.07516	3.53	4.48	4.73	0.6438	0.2332	4.3	3.55	0.2643	4.6	0.7397	4.33	4.39	8.53	6.193e-05	5.01	4.48	8.52	3.08	4.79	2.11	0.4449	1.94	1.72	0.06098	3.24	0.3134	7.11	0.01127	2.83	4.59	0.2917	0.4382	0.6992	6.193e-05	1.61	4.38	2.68	0.1979	2.76
ACH-000397	TEN_ENDOMETRIUM	uterus	uterus_endometrium		NA	0.4501	NC(-0.5 to 0.5)	4.92	5.16	0.03481	3.21	4.71	6.37	3.19	3.21	4.01	0.03481	0.05146	0.28	4.67	4.33	3.07	8.04	8.261e-05	0.4337	3.02	8	2.23	6.03	2.02	5.07	2.01	3.48	8.261e-05	0.3044	8.261e-05	3.38	8.261e-05	3.77	5.31	0.05146	0.1046	2.04	8.261e-05	1.17	5.88	2.08	4.52	3.74
ACH-000957	LS180_LARGE_INTESTINE	colorectal	colorectal_MSI		NA	0.4148	NC(-0.5 to 0.5)	2.56	1.66	0.02344	0.7439	4.09	4.9	1.36	8.261e-05	3.18	4.69	8.261e-05	0.5328	1.79	0.1782	0.5763	7.72	8.261e-05	1.16	3.84	8.43	2.85	6.12	1.32	8.261e-05	0.6604	0.2497	0.02344	0.794	8.261e-05	2.71	8.261e-05	0.7439	4.66	8.261e-05	1.06	0.02344	8.261e-05	0.2966	4.61	2.57	0.1599	2.62
ACH-000395	NCIH520_LUNG	lung	lung_NSC	lung_squamous	NA	-0.4847	NC(-0.5 to 0.5)	2.06	2.41	0.4128	4.6	4.69	4.9	0.9073	0.7384	1.79	1.38	0.02589	0.7019	1.85	3.51	2.62	6.6	4.145e-05	1.85	3.9	7.63	1.8	6.11	2.53	5.56	1.64	2.5	0.0975	2.89	0.02589	4.94	4.145e-05	1.37	5.38	0.9975	1.35	4.21	0.1166	2.86	4.63	0.4029	1.71	0.6182
ACH-000019	MCF7_BREAST	breast	ERpos		NA	-0.113	NC(-0.5 to 0.5)	0.1453	1.47	0.03442	3.39	4.36	6.06	0.4183	1.9	1.67	4.34	0.2127	0.5411	4.72	4.42	2.05	6.7	6.193e-05	2.41	3.23	8.59	1.3	5.13	0.3961	5.94	0.5926	1.47	0.01623	2.37	0.03442	4.16	6.193e-05	0.9808	4.9	0.03442	2.22	0.1794	6.193e-05	1.22	3.72	0.9557	0.07066	1.77
ACH-001200	STM9101_SOFT_TISSUE	rhabdoid			NA	0.347	NC(-0.5 to 0.5)	0.47	1.37	0.5399	3.72	5.44	4.45	0.6361	0.2926	3.94	1.13	0.0002588	0.3868	1.13	4.85	1.34	7.74	0.0002588	0.2587	3.77	8.56	2.97	6.61	2.25	4.89	0.8394	3.35	1.84	1.7	0.0002588	2.26	0.0002588	3.28	7.42	0.0002588	0.0815	6.1	0.0815	1.04	5.23	3.16	4.88	0.6745
ACH-000400	SKCO1_LARGE_INTESTINE	colorectal			NA	0.3762	NC(-0.5 to 0.5)	0.167	3	0.2599	1.15	5.46	5.2	1.06	0.1107	0.1378	0.3987	9.265e-05	0.2816	2.99	0.3987	0.8204	7.45	9.265e-05	0.3193	3.22	7.71	2.73	5.47	1.02	0.06	0.6348	1.63	0.03284	4.98	9.265e-05	5.09	9.265e-05	0.7986	4.94	0.06	0.5481	0.4495	0.167	0.3406	4.54	0.5724	0.2993	2.79
ACH-000420	SNU449_LIVER	liver			NA	-0.2217	NC(-0.5 to 0.5)	3.45	3.84	5.29	2.11	5.88	8.03	3.49	4.15	3.38	0.3408	0.1398	0.2501	5.35	3.16	7.29	10.82	6.193e-05	3.13	5.67	8.83	3.67	6.87	1.73	4.02	1.1	7.49	4.86	5.53	3.19	4.74	6.193e-05	2.82	5.97	0.1651	3.45	3.52	2.97	4.22	5.66	2.25	4.65	3.88
ACH-000324	JHOC5_OVARY	ovary	ovary_adenocarcinoma	ovary_clear_cell	NA	-0.1914	NC(-0.5 to 0.5)	5.35	4.65	6.2	3.71	7.01	5.83	1.27	3.58	5.97	0.2424	0.5024	0.4526	4.96	4.13	8.75	9.28	8.261e-05	5.09	5.99	8.22	3.83	6.73	1.34	5.44	0.986	2.94	0.01983	0.9917	2.35	4.78	0.01983	2.93	6.08	0.4402	0.1564	0.6775	0.1932	3.1	7.03	1.98	3.94	5.58
ACH-000545	VMCUB1_URINARY_TRACT	urinary_tract			NA	-0.05144	NC(-0.5 to 0.5)	3.66	4.93	3.99	1.63	5.91	6.26	3.55	3.83	3.84	0.6118	0.0519	0.5612	5.7	3.4	3.94	9.4	0.0002901	5.65	4.44	8.26	2.19	6.25	3.54	6.08	1.05	1.45	0.1383	7.71	1.41	5.45	0.1383	2.02	5.96	0.2791	0.7235	2.88	2.06	3.8	4.85	2.2	0.3727	4.24
ACH-000219	A375_SKIN	skin	melanoma		NA	-0.2468	NC(-0.5 to 0.5)	1.57	1.24	1	4.14	6.19	6.45	1.55	3.46	3.98	3.73	0.1822	0.2357	4.55	4.99	5.22	7.46	6.193e-05	5.95	4.9	9.05	3.44	5.65	3.07	5.19	3.94	2.79	2.14	3.35	6.193e-05	4.33	6.193e-05	0.4484	7.01	1.51	2.32	5.17	3.45	4.67	3.74	2.36	2.11	5.24
ACH-000941	HEC1B_ENDOMETRIUM	uterus	uterus_endometrium		NA	-0.3893	NC(-0.5 to 0.5)	4.88	2.28	4.86	3.08	5.55	6.56	0.4386	0.7085	3.27	0.2348	0.6788	0.6184	4.82	0.1406	4.92	8.51	6.193e-05	5.27	4.81	8.42	3.75	6.51	1.77	4.49	1.34	4.04	1.26	2.62	6.193e-05	3.7	0.07499	1.88	5.25	0.07499	0.3486	1	0.1084	4.6	5.46	2.37	2.34	4.88
ACH-000532	SNU61_LARGE_INTESTINE	colorectal			NA	0.06753	NC(-0.5 to 0.5)	0.2143	1.43	0.1427	1.44	4.59	4.6	1.23	0.1817	0.2477	0.6204	0.01166	0.01166	0.6556	0.8961	0.6204	7.57	6.193e-05	2.03	4.28	8.7	2.2	6.03	0.8573	4.73	0.4436	1.1	0.04564	1.61	0.04564	4.44	0.01166	0.6556	5.28	0.06522	0.266	0.429	0.08548	0.6204	5.07	0.429	0.04564	3.42
ACH-000430	TYKNU_OVARY	ovary	ovary_adenocarcinoma	ovary_high_grade_serous	NA	0.3823	NC(-0.5 to 0.5)	2.55	2.05	1.72	1.82	7.12	6.54	4.11	3.46	2.73	0.7424	9.265e-05	0.2266	6.1	3.83	5.34	8.38	0.03796	5.92	4.79	8.81	3.3	6.31	1.39	4.85	0.8924	1.79	9.265e-05	1.3	9.265e-05	2.54	9.265e-05	1.73	6.1	0.1752	0.4353	3.39	0.2745	3.84	5.76	2.05	1.97	5.57
ACH-000597	TTC709_SOFT_TISSUE	rhabdoid			NA	-0.3631	NC(-0.5 to 0.5)	6.01	1.4	2.29	3.08	6.38	6.74	4.97	0.6835	3.94	5.53	0.000238	0.2068	3.53	3.96	2.82	9.17	0.000238	2.28	4.83	8.83	2.7	6.86	2.22	5.31	5.5	4.21	0.6636	2.4	0.000238	2.35	0.000238	3.64	7.01	0.04611	0.7151	5.2	0.1028	4.34	5.54	2.28	5.35	2.59
ACH-000666	NCIH1355_LUNG	lung	lung_NSC	lung_adenocarcinoma	NA	-0.2885	NC(-0.5 to 0.5)	4.46	1.24	3.41	2.9	6.31	5.02	3.76	3.58	4.3	5.63	0.3867	3.77	5.34	6.96	6.34	9.54	5.179e-05	5.92	5.02	8.4	2.09	5.43	2.09	4.59	5.21	3.08	0.2055	2.9	0.1756	7.34	5.179e-05	1.59	6.67	0.5651	0.1851	4.17	4.36	4.94	3.8	2.18	4.12	3.37
ACH-000252	LS1034_LARGE_INTESTINE	colorectal			NA	-0.1347	NC(-0.5 to 0.5)	0.07883	1.46	0.5929	1.31	3.71	5.89	1.47	0.01707	2.2	0.4285	5.179e-05	5.179e-05	1.28	0.07883	0.6277	7.15	5.179e-05	1.26	3.79	8	2.7	6	0.6737	0.2271	0.7155	0.7576	0.09178	4.35	0.0277	1.54	5.179e-05	0.8091	5.8	0.006808	4.64	0.07883	0.01707	0.09178	4.11	0.4619	0.006808	1.12
ACH-000265	KP4_PANCREAS	pancreas			NA	0.01921	NC(-0.5 to 0.5)	7.17	4.72	1.38	3.29	6.93	5.82	4.27	1.23	3.45	0.475	0.01804	0.2609	5.29	4.84	3.17	9.46	0.007877	4.34	5.3	8.62	3.1	5.54	1.91	5.29	1.39	3.88	3.93	2.22	5.179e-05	3.89	5.179e-05	2.69	4.78	0.07452	0.09939	4.06	0.179	5.17	4.36	2.12	1.7	5.61
ACH-000518	CAL33_UPPER_AERODIGESTIVE_TRACT	upper_aerodigestive	upper_aerodigestive_squamous		NA	-0.06814	NC(-0.5 to 0.5)	4.01	5.55	3.37	1.5	6.5	6.36	4.97	2.87	0.2642	4.22	0.02084	0.1374	4.59	3.44	4.48	8.16	5.179e-05	3.9	3.81	8.69	3.31	6.12	6.8	5.06	0.56	2.55	1.98	6.29	0.6157	4.89	5.179e-05	6.39	6.61	2.07	3.36	2.14	0.1966	4.94	5.51	0.6711	2.74	3.72
ACH-000996	HEC251_ENDOMETRIUM	uterus	uterus_endometrium		NA	0.3121	NC(-0.5 to 0.5)	5.3	2.25	4.98	1.66	5.38	6.64	0.7865	0.9678	4.2	0.1619	0.1791	0.1619	3.58	2.46	1.06	8.96	6.193e-05	2.38	4.08	8.56	3.33	6.39	2.17	5.35	2.24	2.53	0.4321	4.97	0.04731	3.66	0.01765	1.48	6.01	0.06707	0.2878	1.68	0.03721	3.85	5.55	1.46	0.5717	3.47
ACH-000945	NCIH650_LUNG	lung	lung_NSC	lung_adenocarcinoma	NA	-0.01261	NC(-0.5 to 0.5)	3.31	5.78	5.06	3.05	6.38	7.34	4.83	4.53	5.32	0.06401	0.2394	0.4402	6.28	3.91	5.34	9.29	6.193e-05	5.51	6.19	8.43	3.32	5.87	2.53	3.38	0.7698	3	2.36	2.52	0.02616	4.57	6.193e-05	0.9145	5.99	0.09832	1.96	0.6629	6.193e-05	4.61	4.9	2.74	1.19	6.59
ACH-000391	MHHES1_BONE	bone	Ewing_sarcoma		NA	-0.3654	NC(-0.5 to 0.5)	2.48	2.35	3.67	2.96	6.42	5.44	0.8254	3.14	0.7406	5.76	0.3452	0.1291	5.8	4.19	1.52	6.97	5.179e-05	6.33	4.52	7.78	5.51	6.45	4.32	4.95	2.34	4.48	5.84	1.49	0.543	4.04	0.004026	1.13	5.22	0.004026	4.76	4.09	6.03	5.88	4.87	2.68	2.34	4.32
ACH-000677	SW1573_LUNG	lung	lung_NSC	lung_squamous	NA	0.1774	NC(-0.5 to 0.5)	2.54	4.02	7.13	4.02	6.35	6.59	2.14	3.64	3.42	1.08	0.1179	0.03639	5.53	5.33	6.85	8.72	0.0001135	3.46	6.54	9.11	2.99	6.94	2.07	0.3134	0.9444	4.74	0.1297	1.64	0.06692	4.81	0.06692	1.78	5.62	0.2528	6.62	2.9	0.1411	4.61	5.52	1.84	2.25	6.82
ACH-001163	CCLFPEDS0001T_KIDNEY	kidney			NA	-0.4909	NC(-0.5 to 0.5)	0.6588	2.25	6.26	2.65	5.87	5.16	2.7	1.19	3.5	9.01	0.06896	0.3137	2.68	2.63	3.64	7.68	0.000384	3.53	4.5	7.65	3.85	4.98	0.8482	5.44	1.32	2.48	5.29	1.97	0.000384	2.67	0.000384	0.8037	5.19	0.06896	1.03	4.74	0.06896	2.64	5.51	2.43	4.95	4.49
ACH-000343	NCIH522_LUNG	lung	lung_NSC	lung_adenocarcinoma	NA	0.1708	NC(-0.5 to 0.5)	7.97	3.13	6.13	2.69	6.97	4.45	0.4434	2.37	3.29	1.22	0.02878	1.13	3.44	5.59	3.2	6.9	6.193e-05	0.7602	5.05	8.29	3.08	5.71	1.84	5.79	2.17	4.69	0.3794	2.25	6.193e-05	2.49	6.193e-05	3.76	4.78	6.193e-05	0.7971	4.86	0.008654	4.18	5.65	3.01	7.05	2.87
ACH-000499	EW8_BONE	bone	Ewing_sarcoma		NA	-0.318	NC(-0.5 to 0.5)	1.31	2.2	3.06	3.49	6.11	6.18	2.86	3.21	2.49	5.11	0.08537	1.04	5.62	4.68	2.97	6.14	6.193e-05	5.52	3.99	8.96	4.09	5.73	3.2	4.42	1.26	4.11	4.75	3.53	0.07674	4.12	0.01815	0.3199	4.81	0.03884	4.01	5.02	6.69	3.83	3.61	2.06	1.29	4.04
ACH-000924	NCIH2172_LUNG	lung	lung_NSC		NA	0.3107	NC(-0.5 to 0.5)	2.35	2.51	5.36	4.09	5.43	6.19	4.09	3.17	3.98	1.22	0.08468	2.09	2.74	4.67	6.78	9.43	5.179e-05	1.53	5.24	8.23	4.06	6.23	2.46	6.14	4.49	3.56	4.93	3.37	0.057	7.32	5.179e-05	4.86	6.29	0.07075	5.28	3.58	0.206	3.05	5.67	2.74	3.78	2.4
ACH-000950	LOVO_LARGE_INTESTINE	colorectal	colorectal_MSI		NA	-0.4764	NC(-0.5 to 0.5)	2.11	2.13	0.1684	1.84	3.8	4.58	1.22	1.44	1.38	0.2421	0.01161	0.5229	4.62	2.74	0.727	6.64	6.193e-05	0.8677	3.97	8.27	2.22	6.16	2.52	0.2421	0.434	1.13	0.05156	1.98	6.193e-05	3.27	6.193e-05	1.36	3.12	0.03724	0.1796	0.05156	0.07735	0.263	4.39	2.4	3.14	2.97
ACH-000796	MCAS_OVARY	ovary	ovary_adenocarcinoma	ovary_mucinous	NA	0.4611	NC(-0.5 to 0.5)	3.24	3.98	2.38	1.08	5.81	6.83	5.33	3.93	3.43	2.8	0.0001657	0.5135	5.2	0.6886	4.38	9.27	0.0001657	4.2	5.25	9.59	3.77	6.37	0.7369	5.46	0.5574	4.09	0.7744	1.91	0.0001657	5.23	0.0001657	0.5839	5.56	0.149	0.3528	0.1226	0.09579	0.5135	5.79	1.43	2.93	4.5
ACH-000947	OVK18_OVARY	ovary	ovary_adenocarcinoma	ovary_endometrioid	NA	-0.4909	NC(-0.5 to 0.5)	1.4	1.57	0.0967	2.56	6.27	5.04	0.2248	2.73	3.86	0.3206	0.02623	1.02	5.2	5.96	1.58	8.48	6.193e-05	5.25	4.44	10.54	3.53	7.34	3.21	5.13	1.36	3.38	0.8096	3.44	0.1143	3.32	6.193e-05	1.21	5.81	0.133	1.61	4.63	0.1529	0.6556	3.91	2.61	4.7	2.76
ACH-000277	HCC1419_BREAST	breast	HER2Amp		NA	-0.256	NC(-0.5 to 0.5)	2.03	1.3	0.112	1.71	5.17	3.54	0.5419	0.09152	1.16	2.48	0.1505	3.38	0.5863	0.1873	0.7927	6.29	7.237e-05	1.81	2.5	7.64	1.97	5.15	1.01	4.47	0.2701	0.649	7.237e-05	2.94	7.237e-05	4.54	7.237e-05	0.5863	3.08	0.09152	0.112	0.1313	7.237e-05	0.6609	4.49	0.9291	0.112	2.03
ACH-000670	SBC5_LUNG	lung	lung_small		NA	-0.343	NC(-0.5 to 0.5)	6.25	2.37	6.77	3.74	6.32	7.01	0.504	2.55	3.06	2.34	0.008136	0.3171	5.5	5.58	1.55	8.17	5.179e-05	5.36	4.41	8.69	3.71	5.82	1.39	5.06	0.7424	3.71	1.27	1.68	5.179e-05	3.46	5.179e-05	3.02	5.77	0.03394	2.24	3.95	0.1165	6.05	3.59	2.2	3.45	4.01
ACH-000696	OVCAR8_OVARY	ovary	ovary_adenocarcinoma	ovary_high_grade_serous	NA	0.07676	NC(-0.5 to 0.5)	3.58	3.25	4.98	2.57	6.35	7.39	4.43	5	4.3	1.72	6.193e-05	0.1806	5.31	4.71	6.54	8.21	0.06488	5.22	4.85	9.72	3.69	8.35	4.16	4.78	3.93	5.21	4.15	4.3	2.86	2.78	6.193e-05	2.51	5.96	0.8168	0.1308	4.98	2.14	5.63	5.72	2.38	4.26	5.07
ACH-000734	JHH5_LIVER	liver			NA	0.4539	NC(-0.5 to 0.5)	1.73	0.7351	0.6353	0.06298	3.89	4.04	2.16	2.18	3.92	0.1769	1.07	1.78	2.26	3.91	0.2933	7.32	7.237e-05	2.4	4.48	8.33	1.92	6.16	2.21	0.0774	0.3379	2.02	0.7565	2.58	0.04843	7.64	7.237e-05	3.67	5.2	0.01784	0.04843	1.17	0.09349	0.2933	5.19	1.75	1.41	2.18
ACH-000758	MKN74_STOMACH	gastric	gastric_adenocarcinoma		NA	0.3421	NC(-0.5 to 0.5)	1.32	4.9	0.1881	2.06	6.11	6.15	0.4664	2.41	1.59	1.23	0.4305	0.135	3.37	2.47	0.6282	7.8	5.179e-05	2.74	5.2	9.25	3.13	6.36	0.8149	0.2281	0.2136	4.19	0.007234	2.02	0.02931	3.71	5.179e-05	0.9818	4.03	0.06855	0.08288	0.08288	0.1881	1.73	4.63	1.49	0.06855	4.02
ACH-000788	A2058_SKIN	skin	melanoma		NA	0.2533	NC(-0.5 to 0.5)	2.11	2.01	3.16	2.71	5.9	6.45	4.36	3.04	3.59	6.41	0.6082	0.6209	4.92	3.96	5.68	8.78	7.237e-05	5.12	4.81	9.33	3.18	6.07	2.02	5.09	2.64	2.71	2.97	3.6	7.237e-05	6.38	0.01848	0.9972	7.47	1.24	2.47	5.08	3.69	4.56	4.27	2.14	2.46	4.34
ACH-000463	NCIH460_LUNG	lung	lung_NSC	lung_large	NA	-0.1207	NC(-0.5 to 0.5)	2.36	2.41	3.89	4.57	5.36	5.23	3.38	0.5218	3.78	2.8	0.196	4.18	4.75	5.73	3.67	7.42	9.265e-05	4.16	5.69	9.31	1.18	6.06	1.94	4.93	3.83	2.12	4.38	1.88	0.3569	7.68	9.265e-05	4.32	6.29	0.7071	1.62	1.72	0.2349	2.54	4.64	1.71	3.56	3.45
ACH-000320	PSN1_PANCREAS	pancreas			NA	0.09394	NC(-0.5 to 0.5)	3.28	1.36	8.261e-05	2.31	6.11	7.17	4.11	2.96	2.42	0.2841	0.02127	0.2022	6.27	0.6607	5.03	7.83	8.261e-05	5.22	5.1	8.93	4.71	6.32	1.23	4.52	3.18	2.4	0.2308	7.26	0.04051	3.48	0.02127	0.7983	6.14	8.261e-05	0.379	2.13	0.02127	2.65	5.16	1.1	1.28	4.5
ACH-000849	MDAMB468_BREAST	breast	TNBC		NA	-0.1752	NC(-0.5 to 0.5)	4.04	1.88	0.2293	1.49	6.18	6.17	0.8343	1.05	2.82	5.22	0.08647	0.1034	3.56	0.1408	4.99	7.06	5.179e-05	1.82	3.82	7.73	4.01	5.34	1	0.3659	0.3565	2.78	0.3659	1.14	0.02376	4.2	5.179e-05	0.5007	5.19	0.06081	0.5382	3.7	0.1776	1.01	4.93	2.24	1.43	2.06
ACH-001210	TTC1240_SOFT_TISSUE	rhabdoid			NA	0.1135	NC(-0.5 to 0.5)	6.07	3.97	0.2745	2.26	6.62	7.12	0.4868	0.09911	3.13	6.75	0.0002279	0.2745	1.31	3.69	7.14	8.43	0.0002279	6.01	5.21	9.12	3.79	6.31	3.97	6.21	3.41	3.17	0.3569	3.18	0.5261	2.96	0.0002279	4.47	5.34	0.2428	1.64	5.87	0.1269	4.93	6.26	2.46	5.12	3.44
ACH-000270	HPAC_PANCREAS	pancreas			NA	-0.3523	NC(-0.5 to 0.5)	5.59	1.85	0.2159	1.13	5.52	6.32	2.41	1.22	3.03	0.3946	0.01857	0.1245	3.69	0.2316	1.58	9.04	7.237e-05	2.96	3.8	7.33	3.25	4.7	2.95	0.05294	1.8	2.58	3.29	1.69	7.237e-05	4.98	7.237e-05	1.59	6.13	0.2316	0.2159	0.2956	7.237e-05	0.2476	4.6	2.87	1.09	4.56
ACH-000998	CW2_LARGE_INTESTINE	colorectal	colorectal_MSI		NA	-0.101	NC(-0.5 to 0.5)	0.5024	1.84	0.03404	1.74	4.02	3.94	0.1569	0.4593	3.36	1.14	0.2068	0.06379	4.42	2.58	0.3322	6.88	5.179e-05	0.4437	4.12	8.2	2.57	5.85	1.1	0.1569	0.1569	2.72	5.179e-05	0.95	5.179e-05	3.63	5.179e-05	0.1938	4.64	0.04939	0.5335	0.07735	0.1172	0.2679	4.78	1.69	0.04939	1.57
ACH-000503	BICR16_UPPER_AERODIGESTIVE_TRACT	upper_aerodigestive	upper_aerodigestive_squamous		NA	0.2444	NC(-0.5 to 0.5)	1.9	4.17	6.88	2.36	6.87	6.59	4.08	3.98	4.56	4.75	0.03684	1.94	5.29	4.02	6.17	8.31	0.002076	6.66	5.69	8.41	4.15	6.6	6.17	5.39	4.52	3.23	1.91	6.3	2.53	6.6	0.002076	5.52	6.9	2.09	6.35	3.71	4.73	3.62	6.08	2.23	1.45	4.42
ACH-000505	RKN_SOFT_TISSUE	soft_tissue	leiomyosarcoma		NA	0.2872	NC(-0.5 to 0.5)	4.62	3.77	2.83	2.48	7.05	8.01	3.67	4.5	4.12	6.68	0.1816	1.78	5.71	2.04	7.21	9.17	8.261e-05	6.77	6.26	8.93	3.73	6.49	1.37	5.47	6.34	2.54	0.6405	7.42	0.413	3.68	8.261e-05	0.6855	5.38	3.53	5.43	4.3	0.1436	4.63	5.97	2.18	2.77	6.1
ACH-000625	HEP3B217_LIVER	liver			NA	0.08103	NC(-0.5 to 0.5)	4.64	5.63	0.2599	2.68	4.88	5.73	0.5317	1.71	2.51	0.3553	0.03929	0.7523	5.54	2.13	2.85	8.68	8.261e-05	4.79	4.77	7.95	4.7	6.85	2.03	5.12	4.5	2.26	6.01	2.34	0.08823	2.44	0.1379	2.29	6.1	0.02133	0.324	0.2084	0.1531	0.3553	5.69	3.43	1.1	2.83
ACH-000527	OVISE_OVARY	ovary	ovary_adenocarcinoma	ovary_clear_cell	NA	0.07248	NC(-0.5 to 0.5)	2.58	4.52	3.23	3.31	4.69	6.51	0.1822	0.2313	3.66	0.1214	0.0425	0.4656	0.5965	0.8833	1.5	8.34	5.179e-05	3.62	3.59	7.65	3.35	5.66	0.6097	3.86	4.23	3.14	0.257	3.44	0.2487	2.79	0.008042	2.02	5.45	0.0425	0.01863	4.6	0.06324	1	5.59	1.64	2.31	3.51
ACH-000748	SJSA1_BONE	bone	osteosarcoma		NA	0.3123	NC(-0.5 to 0.5)	4.62	3.77	3	3.25	6.61	7.98	5.98	5.56	5.46	7.87	0.05007	2.67	5.74	9.45	7.2	10.34	0.0354	6.15	5.35	8.43	4.85	7.02	6.58	5.78	8.04	4.56	4.52	7.03	2.98	4.48	0.0209	5.59	6.3	1.95	7.33	4.47	3.2	6.99	6.4	3.66	3.62	4.58
ACH-000846	FADU_UPPER_AERODIGESTIVE_TRACT	upper_aerodigestive	upper_aerodigestive_squamous		NA	0.01824	NC(-0.5 to 0.5)	2.39	3.63	2.04	2.93	5.12	5.54	1.64	0.1841	3.75	0.973	0.1717	0.2543	2.54	3.45	4.94	7.18	6.193e-05	3.32	4.36	9.08	1.92	5.97	3.25	4.88	0.8503	2.94	1.47	5.47	0.101	6.43	6.193e-05	3.97	4.88	0.05339	0.8716	3.45	0.7397	3.5	5.43	0.9863	1.05	3.67
ACH-000901	HCC1359_LUNG	lung	lung_NSC	lung_large	NA	0.2661	NC(-0.5 to 0.5)	4.16	5.1	4.82	2.87	6.97	6.9	6.09	4.9	4.65	5.8	1.7	1.66	5.05	4.64	7.51	9.33	0.02582	6.28	5.95	8.57	2.96	7.2	1.24	5.35	3.81	6.54	4.51	2.84	4.5	3.83	5.179e-05	1.81	5.44	2.64	1.74	4.19	1.69	4.23	5.86	1.09	7.01	6.01
ACH-000502	TCCPAN2_PANCREAS	pancreas			NA	0.2181	NC(-0.5 to 0.5)	4.32	1.4	0.2896	1.23	4.46	6.27	4.34	0.7871	2.48	0.6252	0.04643	0.2463	4.46	2.15	2.07	9.23	0.000124	4.01	4.3	8.53	3.1	6.61	0.9367	5.56	4.61	1.84	0.6147	2.4	0.000124	3.08	0.1168	1.05	5.37	0.1923	0.7731	1.11	0.3973	0.6785	5.1	1.39	1.93	4.76
ACH-000859	HCC1954_BREAST	breast	HER2Amp		NA	-0.368	NC(-0.5 to 0.5)	3.54	1.36	0.5617	1.57	5.58	4.88	2.64	0.3598	3.04	5.06	0.1476	0.2827	2.37	0.4242	3.87	8.1	5.179e-05	3.21	4.23	8.67	2.63	5.77	4.32	0.4082	0.5263	2.69	0.7006	1.7	0.05476	4.48	0.01911	3.79	5.6	0.2109	3.45	0.1693	0.03553	1	5.1	1.39	0.1253	3.33
ACH-000948	2313287_STOMACH	gastric	gastric_adenocarcinoma		NA	0.3029	NC(-0.5 to 0.5)	1.98	1.38	0.02856	1.48	4.77	4.55	1.07	0.09698	0.1405	1.49	0.1625	1.21	0.6956	0.05111	0.8165	8.43	9.265e-05	0.4747	4	7.92	0.6731	5.74	0.9201	0.3505	1.07	1.28	0.02856	1.27	9.265e-05	5.22	9.265e-05	2.3	5.59	0.1405	0.3074	0.07448	9.265e-05	2.67	4.11	2.9	0.2683	2.54
ACH-000416	NCIH838_LUNG	lung	lung_NSC	lung_adenocarcinoma	NA	-0.3916	NC(-0.5 to 0.5)	3.68	4.95	2.28	5.57	5.08	6.1	3.55	4.59	5.15	0.2063	0.02251	4.54	4.87	4.87	4.03	8.43	8.261e-05	4	5.61	8.6	2.57	5.9	3.45	5.55	3.92	2.9	3.19	6.1	0.9038	8.67	0.04817	6.97	5.46	2.76	0.4023	3.9	5.02	2.62	6.23	2.56	4.02	4.52
ACH-000893	NCIH1651_LUNG	lung	lung_NSC	lung_adenocarcinoma	NA	-0.1891	NC(-0.5 to 0.5)	3.24	0.9516	3.07	5.7	4.44	7.66	1.74	2.72	4.26	6.11	0.4674	0.2225	4.75	3.32	5.25	8.97	5.179e-05	4.49	4.3	8.85	2.39	6.33	6.77	4.34	6.86	3.57	0.1803	3.9	0.1082	7.02	0.01722	6.5	5.78	5.179e-05	2.11	2.72	4.99	4.65	5.77	3.42	2.54	3.33
ACH-000022	PATU8988S_PANCREAS	pancreas			NA	-0.2217	NC(-0.5 to 0.5)	2.22	1.1	0.2397	1.22	3.69	4.8	0.7993	1.34	0.2397	0.3365	0.05846	0.1814	4.5	0.4441	0.4335	7.42	7.237e-05	0.5214	3.85	8.31	3.35	5.81	0.3553	5.04	0.4714	1.82	7.237e-05	1.4	7.237e-05	2.66	0.01896	0.6848	5.18	0.05846	0.6639	0.3176	0.01896	0.3365	4.33	0.8631	0.1236	2.15
ACH-000919	IM95_STOMACH	gastric	gastric_adenocarcinoma		NA	0.07259	NC(-0.5 to 0.5)	0.5214	0.5348	0.0001553	0.3565	4.49	4.54	0.3768	0.1007	2.17	0.04082	0.1277	0.7877	0.68	0.0001553	0.4642	7.11	0.0001553	2.47	0.3365	8.48	0.4134	5.34	0.4301	0.2079	1.35	0.0001553	0.04082	1.31	0.0001553	2.91	0.0001553	1.06	4.9	0.04082	0.1277	0.04082	0.0001553	3.87	5.23	1.5	0.1834	2.27
ACH-001128	MON_SOFT_TISSUE	rhabdoid			NA	-0.4733	NC(-0.5 to 0.5)	0.672	1.69	2.46	2.54	7.05	7.9	2.67	4.06	3.51	0.6359	0.0007431	0.3876	4.95	3.82	4.54	9.8	0.0007431	4.59	5.57	8.96	3.37	7.21	1.2	4.76	1.45	5.33	0.5992	2.03	0.0007431	2.53	0.0007431	0.9516	6.94	0.1154	5.73	4.56	0.1154	4.69	6.26	2.78	1.28	5.57
ACH-000222	ASPC1_PANCREAS	pancreas			NA	-0.3118	NC(-0.5 to 0.5)	0.1686	1.04	0.2135	2.05	4.84	7.01	3.44	1.56	0.4678	0.2693	9.265e-05	0.4886	4.24	1.58	1.19	9.87	9.265e-05	0.785	3.64	7.91	3.61	5.71	0.8195	0.4051	0.3899	0.1441	0.02662	1.42	9.265e-05	1.94	0.02662	0.7945	4.84	0.07395	0.2135	0.1441	0.2135	0.1686	5.5	1.72	3.49	4.41
ACH-000736	SNU601_STOMACH	gastric	gastric_adenocarcinoma		NA	-0.01842	NC(-0.5 to 0.5)	1.42	1.31	0.2089	1.39	5.67	5.62	2.09	2.14	0.2831	0.9152	0.0421	0.1549	4.84	0.1262	1.16	7.6	6.193e-05	0.7328	3.25	8.25	2.75	6.42	2.52	0.4688	0.4904	2.21	0.2342	2.2	0.0421	4.54	6.193e-05	1.29	6.26	0.2089	0.5451	0.1549	0.0421	0.8586	5.14	1.68	0.06857	3.75
ACH-000013	ONCODG1_OVARY	ovary	ovary_adenocarcinoma	ovary_high_grade_serous	NA	-0.03233	NC(-0.5 to 0.5)	4.06	2.78	4	1.87	5.83	6.39	1.44	0.8452	3.88	6.63	0.04902	0.2383	2.14	2.92	2.96	8.14	4.145e-05	4.88	4.2	8.23	3.81	5.91	4	5.04	0.7683	3.71	0.0979	3.02	0.3052	4.64	0.001779	4.65	5.58	2.06	0.04902	3.25	1.37	3.41	5.99	1.6	0.5643	2.84
ACH-000242	RT4_URINARY_TRACT	urinary_tract			NA	-0.4105	NC(-0.5 to 0.5)	0.8284	1.5	2.03	1.75	5.43	4.94	1.21	0.6102	0.5717	0.3023	0.5992	0.3611	3.44	0.4351	0.2549	6.79	8.261e-05	0.8924	3.71	8.63	1.63	5.28	3.22	6.11	1.37	0.8201	8.261e-05	1.64	8.261e-05	3.78	8.261e-05	1.24	6.18	4.48	0.02139	2.72	0.02139	0.8638	4.83	1.36	0.1354	3.08
ACH-000669	SW900_LUNG	lung	lung_NSC	lung_squamous	NA	-0.1697	NC(-0.5 to 0.5)	4.46	2.76	4.98	2.31	6.15	8.1	5.3	3.86	3.63	5.87	0.7302	1.61	5.51	2.56	5.97	7.93	5.179e-05	4.83	4.8	9.14	3.08	7	3.16	5.13	5.43	2.59	3.02	5.52	1.47	6.23	5.179e-05	0.821	6.25	0.955	3.99	0.8563	0.2123	4.61	5.13	1.48	0.385	4.47
ACH-000906	ES2_OVARY	ovary	ovary_adenocarcinoma	ovary_clear_cell	NA	-0.3682	NC(-0.5 to 0.5)	5.03	4.06	5.82	3.27	6.03	5.61	4.41	4.35	3.99	4.97	0.03017	0.1186	5.08	1	7.05	8.84	9.265e-05	5.7	5.51	9.52	3.91	6.92	1.43	5.39	5.01	4.66	1.83	0.5173	3.77	3.01	0.05748	0.5519	6.04	4.96	4.2	3.92	0.7747	2.43	6.35	1.88	2.56	6.24
ACH-000021	NCIH1693_LUNG	lung	lung_NSC	lung_adenocarcinoma	NA	0.4122	NC(-0.5 to 0.5)	3.32	4.5	5.17	2.32	5.86	7.13	0.4954	3.62	3.58	0.09824	0.06877	0.4288	4.18	4.81	4.41	8.61	4.145e-05	1.98	5.5	7.9	3.22	6.15	0.2039	6.81	0.7421	2.3	2.4	0.7215	1.27	5.69	4.145e-05	0.2686	4.86	0.2605	0.117	0.5303	0.7077	2.17	5.76	3.86	0.177	3.67
ACH-000562	HCC78_LUNG	lung	lung_NSC	lung_adenocarcinoma	NA	-0.08788	NC(-0.5 to 0.5)	2.48	3.55	1.68	2.11	6.56	7.15	3.92	4.2	2.01	4.46	0.02873	0.9093	4.43	1.68	3.96	7.51	6.193e-05	4.03	4.23	8.53	3.08	6.39	3.17	1.07	2.08	2.82	0.383	0.8522	0.9846	3.74	0.2384	3.45	5.47	0.5049	1.05	0.1451	0.7655	1.79	5.42	1.94	0.2534	5.32
ACH-000599	PATU8902_PANCREAS	pancreas			NA	-0.0461	NC(-0.5 to 0.5)	3.07	3.86	0.1625	2.87	5.59	6.41	0.8334	0.08458	4.05	2	0.0001657	0.5648	3.82	0.0001657	0.7902	8.14	0.2667	1.81	5	8.42	2.88	6.25	1.4	0.0001657	0.2001	2.99	1.11	1.27	0.0001657	3.56	0.0001657	1.12	5.2	0.8216	0.04473	0.2001	0.04473	0.1236	0.3919	1.4	0.3332	5.35
ACH-000651	SW620_LARGE_INTESTINE	colorectal			NA	0.08502	NC(-0.5 to 0.5)	0.1554	1.89	0.07078	2.4	5.4	4.83	0.4563	0.1044	1.99	0.9575	7.237e-05	0.1863	4.57	2.51	0.7643	6.78	0.01862	1.91	4.45	8.4	3.68	6.36	1.49	5.38	0.1863	0.8031	7.237e-05	3.46	7.237e-05	2.19	0.07078	0.811	4.45	0.0371	0.01862	0.0371	0.0371	0.3105	4.9	1.09	7.237e-05	1.98
ACH-000753	JMSU1_URINARY_TRACT	urinary_tract			NA	0.03265	NC(-0.5 to 0.5)	2.54	2.09	3.95	3.51	6.95	6.44	3.09	5.14	3.82	0.3572	8.261e-05	1.25	4.67	4.59	8.32	8.25	8.261e-05	4.46	6	9.04	3.36	6.79	3.73	4.78	3.49	5.74	2.98	2.91	8.261e-05	2.18	8.261e-05	1.32	6.44	0.02185	0.3704	4.35	0.6436	4.19	6.37	2.64	4.05	4.77
ACH-000959	SNUC4_LARGE_INTESTINE	colorectal	colorectal_MSI		NA	0.06143	NC(-0.5 to 0.5)	1.37	1.74	0.2402	1.71	3.82	3.96	0.7681	0.2702	1.95	0.7305	0.02192	0.3012	3.22	2.61	1.45	8.1	9.265e-05	1.5	3.56	8.5	1.45	6.02	1.09	1.2	0.4632	1.5	0.03579	1.25	9.265e-05	3.31	0.06103	0.5587	4.7	0.1542	0.3881	0.1669	0.1151	0.2803	5.18	1.45	0.1949	2.78
ACH-000149	SKNSH_AUTONOMIC_GANGLIA	peripheral_nervous_system	neuroblastoma		NA	0.4232	NC(-0.5 to 0.5)	5.15	4.04	5.4	3.88	6.63	6.92	5.51	5.09	4.8	7.92	0.08936	0.5198	6.1	4.09	8.1	9.43	0.006891	5.57	5.56	9.29	3.25	7.37	2.59	5.81	7.37	3.76	3.85	3.3	3.83	3.83	0.05803	1.9	6.3	5.01	6.73	4.32	2.12	7.61	5.78	1.87	4.11	5.6
ACH-000023	PATU8988T_PANCREAS	pancreas			NA	-0.3839	NC(-0.5 to 0.5)	2.99	3.98	5.75	4.04	5.46	6.1	2	3.03	0.06052	0.4993	9.265e-05	0.4993	4.65	3.27	7.38	8.3	9.265e-05	3.41	6.01	9.46	3.26	7.35	0.9808	5.17	0.9494	3.9	0.06052	3.61	9.265e-05	3.28	9.265e-05	0.4488	5.52	0.6532	2.19	5.22	0.03314	3.19	5.33	2.04	1.92	5.96
ACH-000764	SH10TC_STOMACH	gastric	gastric_adenocarcinoma		NA	-0.2852	NC(-0.5 to 0.5)	1.91	3.86	0.8674	3.99	6.24	6.84	2.37	3.65	4.55	1.78	0.0254	1.28	5.99	4.86	6.97	9.27	0.06598	6.3	5.91	8.49	2.99	6.3	6.28	5.06	5.65	3.11	0.0254	2.93	9.265e-05	5.84	0.0254	5.69	6.74	0.08617	5.25	4.55	9.265e-05	6.07	6.17	2.6	0.06598	4.4
ACH-000879	MFE296_ENDOMETRIUM	uterus	uterus_endometrium		NA	-0.3608	NC(-0.5 to 0.5)	1.19	1.26	0.1638	3.68	5.7	6.92	1.92	3.62	3.11	0.1045	0.02963	0.008167	4.5	5.78	4.87	7.82	5.179e-05	4.48	4.82	9.5	3.43	6.81	4.27	5.31	6.34	3.79	0.6226	0.7321	1.03	3.21	5.179e-05	0.9351	4.49	0.008167	3.05	5.39	0.02963	5.42	4.51	2.95	3.98	2.92
ACH-000986	HT115_LARGE_INTESTINE	colorectal			NA	0.2138	NC(-0.5 to 0.5)	0.79	2.2	0.2349	0.4972	4.2	4.38	0.8509	0.447	0.546	0.9808	8.261e-05	0.3093	1.2	0.1333	0.7292	7.12	8.261e-05	0.9623	3.81	8.48	0.4716	6.29	1.48	1.75	0.7077	0.3093	0.0815	0.9451	0.02459	4.11	0.02459	1.17	3.78	0.0815	0.1947	0.0815	0.1081	0.7632	5.39	0.5999	0.1947	2.09
ACH-000649	786O_KIDNEY	kidney			NA	-0.3847	NC(-0.5 to 0.5)	5.11	4.39	4.5	4.65	6.43	6.57	6.26	5.19	6.45	3.05	0.0002075	2.67	5.37	4.49	7.76	9.8	0.0458	6.26	6.64	9.83	3.37	7.61	0.8927	5.71	1.73	1.97	0.0458	6.22	2.23	6.21	0.0002075	1.2	6.53	4.65	0.1641	2.21	4.54	5.41	6.1	3.17	3.67	4.66
ACH-001193	SKPNDW_BONE	bone	Ewing_sarcoma		NA	0.379	NC(-0.5 to 0.5)	3.99	3.47	3.1	4.46	6.47	5.85	2.09	3.63	4.03	5.12	0.5973	0.0563	4	4.59	1.03	8.06	0.0001344	4.19	3.59	8.65	3.23	6.63	1.67	3.46	1.65	2.15	5.81	1	0.0001344	2.86	0.0001344	0.9005	5.41	0.0001344	0.09854	4.05	4.4	2.7	2.58	3.34	0.419	3.25
ACH-000548	BHY_UPPER_AERODIGESTIVE_TRACT	upper_aerodigestive	upper_aerodigestive_squamous		NA	0.3742	NC(-0.5 to 0.5)	1.48	5.29	5.02	2.46	6.06	7.43	3.48	3.96	3.34	0.9024	0.02772	0.4488	4.86	1.97	6.66	8.61	0.003258	5.15	3.93	7.75	2.6	6.57	4.65	4.07	0.7841	3.79	6.21	8.2	1.57	5.4	4.145e-05	4.11	6.26	2.3	4.22	4.93	1.04	2.02	5.94	1.49	2.58	4.07
ACH-000445	KNS60_CENTRAL_NERVOUS_SYSTEM	central_nervous_system	glioma	glioblastoma	NA	-0.1208	NC(-0.5 to 0.5)	3.98	4.28	2.17	3.27	6.35	8	5.15	5.48	3.99	8.68	0.02157	2.71	5.81	4.92	7.97	10.92	5.179e-05	7.39	5.52	9.19	4.42	7.12	7.38	5.66	6.63	4.72	0.009222	4.71	1.21	5.64	5.179e-05	6.84	7.56	7.09	7.8	0.9424	4.99	7.4	6.47	4.23	1.7	4.59
ACH-000475	HUH1_LIVER	liver			NA	-0.426	NC(-0.5 to 0.5)	1.09	0.6845	3.38	0.3243	4.83	4.9	4.99	2.89	3.99	0.5446	0.4563	6.39	3.45	4.97	1.61	7.89	5.179e-05	4.54	5.11	8.5	3.21	5.75	5.65	3.71	1.02	0.4055	1.1	4.48	0.3794	9.06	0.01825	6.65	5.89	0.2527	2.75	0.2108	6.87	0.5446	6.27	1.98	2.95	1.75
ACH-000739	HEPG2_LIVER	liver			NA	-0.3162	NC(-0.5 to 0.5)	2.93	1.54	0.1376	2.52	4	5.33	2.48	0.3973	1.23	0.3126	0.2028	1.17	4.53	2.93	0.775	7.42	0.000124	0.2028	3.96	8.74	3.35	6.06	1.98	0.4428	1.1	0.2863	0.5436	1.72	0.000124	2.27	0.000124	4.3	5.76	0.000124	0.03781	4.35	0.000124	0.1706	4.79	2.24	0.1376	2.38
ACH-000886	NCIH2009_LUNG	lung	lung_NSC	lung_adenocarcinoma	NA	-0.4564	NC(-0.5 to 0.5)	3.58	4.11	0.8999	4.03	6.39	6.62	3.59	0.8885	4.34	0.06623	0.08882	2.67	3.59	1.71	5.9	8.72	0.05512	6.13	5.54	9.02	3.08	6.58	0.6182	3.99	1.37	3.14	3.74	4.24	1.23	5.35	0.03431	0.3753	5.88	0.1623	0.03431	3.2	0.01174	1.94	4.84	2.13	1.53	4.63
ACH-000777	KYSE30_OESOPHAGUS	esophagus	esophagus_squamous		NA	-0.4927	NC(-0.5 to 0.5)	4.26	3.29	1.52	0.9878	5.62	6.03	0.8031	0.3878	2.72	0.2049	0.01289	0.2994	3.85	0.6261	3.08	7.87	6.193e-05	3.75	4.17	7.85	2.57	5.01	0.9472	3.17	1.53	3.63	2.95	3.21	1.56	7.12	6.193e-05	0.4449	6.07	1.04	0.1147	0.07589	0.2703	0.5755	5.66	1.71	0.3711	4.33
ACH-000984	HEC6_ENDOMETRIUM	uterus	uterus_endometrium		NA	0.1876	NC(-0.5 to 0.5)	5.13	4.42	4.46	2.82	6.32	6.21	3.56	0.4074	4.08	0.7397	0.4791	0.7106	4.62	0.2995	3.79	9.44	6.193e-05	4.78	6.29	9.04	3.66	7.18	1.16	6.09	1.17	3.85	0.1554	1.72	0.1894	3.99	0.1378	1.46	7.1	0.5422	3.03	0.2247	0.5826	2.69	6.39	2.74	2.7	6.37
ACH-000970	SNUC5_LARGE_INTESTINE	colorectal			NA	0.2233	NC(-0.5 to 0.5)	1.59	3.54	0.4035	0.4668	5.33	5.88	1.34	0.2528	2.95	0.8299	0.02147	0.8798	4.48	0.1011	1.92	8.82	9.265e-05	0.9412	4.27	8.37	3.69	5.97	3.9	0.5062	1.62	2.98	0.02147	2.5	0.1673	2.29	0.03017	1.69	4.98	0.1673	0.6287	0.1673	0.1251	0.5663	5.09	1.83	0.3825	4.69
ACH-001212	TTC642_SOFT_TISSUE	rhabdoid			NA	0.1025	NC(-0.5 to 0.5)	6.83	2.23	0.2014	3.17	6.39	7.19	1.4	2.28	3.73	1.33	0.0001814	0.9057	5.89	4.41	6.73	8.16	0.0001814	4.5	4.75	8.13	3.38	5.06	5.36	5.23	3.56	2.74	3.57	1.76	0.0001814	3.5	0.0001814	5.33	4.93	0.0001814	1.16	5.77	0.0001814	6.45	4.47	1.53	5.67	3.92
ACH-000264	CALU6_LUNG	lung	lung_NSC		NA	0.1907	NC(-0.5 to 0.5)	5.29	3.07	0.02025	3.29	5.71	6.54	3.52	1.95	2.66	0.3852	0.07889	1.83	6.27	3.52	3.9	7.96	0.02025	3.91	4.4	9.34	2.93	6.11	1.53	0.1353	0.5354	3.47	0.06389	6.2	5.179e-05	3.11	0.09318	1.05	5.31	0.02025	1.14	4.72	0.07889	4.26	5.14	2.11	0.9557	4.59
ACH-000305	ECGI10_OESOPHAGUS	esophagus	esophagus_squamous		NA	-0.01404	NC(-0.5 to 0.5)	2.49	4.02	5.14	3.15	5.53	6.91	3.01	2.7	4.44	5.32	0.04998	0.08864	4.91	5.01	3.1	7.81	0.0008939	5.41	6.06	7.66	3.43	5.58	6.13	4.46	0.2956	2.89	2.46	6.92	0.7055	7.62	3.122e-05	7.49	5.24	0.4982	5.18	2.92	5.38	3.74	5.88	1.32	2.07	3.9
ACH-000450	MELHO_SKIN	skin	melanoma		NA	0.4229	NC(-0.5 to 0.5)	0.1628	1.03	0.14	3.34	6.03	4.45	1.08	1.27	3.93	0.14	0.04984	0.5931	1.5	0.5288	1.26	6.67	9.265e-05	3.41	5.12	8.37	3.02	7.66	2.69	5.35	1.19	1.31	0.8037	1.67	9.265e-05	2.54	9.265e-05	1.97	6.23	0.1628	0.5135	2.2	5.18	0.1176	4.41	0.5766	0.9892	3.87
ACH-000875	NCIH2347_LUNG	lung	lung_NSC	lung_adenocarcinoma	NA	-0.4164	NC(-0.5 to 0.5)	4.26	3.57	1.93	3.45	6.77	7.48	1.14	3.14	4.46	0.2221	0.2493	0.6066	4.73	1.14	4.84	8.51	6.193e-05	3.4	5.19	8.69	4.12	6.94	1.25	4.18	1.29	3.44	1.05	0.7741	1.95	4.74	6.193e-05	0.7011	5.71	6.193e-05	0.1669	3.48	0.01592	2.88	5.64	1.58	0.4883	5.73
ACH-000890	SW1271_LUNG	lung	lung_small		NA	-0.4233	NC(-0.5 to 0.5)	4.6	3.11	2.64	3.37	6.63	6.9	4.15	3.97	2.84	1.5	0.2323	1.14	5.48	3.92	4.66	9.27	0.01896	5.7	6.51	8.94	2.87	7.26	0.5852	5.73	2.71	3.9	2.63	1.84	5.179e-05	3.31	5.179e-05	1.26	5.81	1.34	3.98	4.86	0.05692	4.67	5.86	1.79	2.58	6.14
ACH-000896	647V_URINARY_TRACT	urinary_tract			NA	0.1474	NC(-0.5 to 0.5)	2.5	4.56	1.63	3.28	6.37	5.81	4.16	3.81	3.09	0.4961	0.03206	0.05425	4.84	2.08	6.2	8.69	9.265e-05	4.77	4.44	8.48	3.75	6.6	3.79	5.39	1.55	5.75	0.2294	4.84	0.9557	4.75	0.1778	2.36	6.82	0.1156	3.46	3.53	0.05425	2.72	6.05	1.56	1.12	4.35
ACH-000296	OUMS23_LARGE_INTESTINE	colorectal			NA	0.462	NC(-0.5 to 0.5)	0.3473	2.05	1.1	1.9	5.76	6.29	0.3538	0.7683	0.7082	2	0.01887	1.66	3.31	0.3656	2.12	9.04	3.122e-05	5.79	3.63	7.12	3.69	6.3	0.3796	4.01	0.156	2.28	0.002539	4.07	0.2607	4.72	0.01887	2.64	5.54	3.122e-05	3.37	0.3393	0.0003631	0.3116	5.13	0.6405	0.002539	3.47
ACH-000217	JHH6_LIVER	liver			NA	0.3998	NC(-0.5 to 0.5)	3.64	2.68	4.23	0.1947	6.3	8.2	5.95	1.78	3.94	1.12	0.1693	3.16	5.77	1.17	1.27	9.78	6.193e-05	4.33	5.8	8.38	4.07	6.8	4.48	0.1438	6.15	3.76	0.02601	8.74	3.65	8.11	0.09991	5.24	6.37	1.15	5.28	0.3818	0.1286	4.21	6.5	4.22	4.82	3.97
ACH-000378	NCIH647_LUNG	lung	lung_NSC		NA	-0.1669	NC(-0.5 to 0.5)	2.8	5.19	4.89	4.68	6.81	7.51	5.57	3.42	4.16	0.2237	0.06375	3.89	6.71	2.37	6.48	8.94	5.179e-05	5.29	5.24	8.42	4.36	6.81	2.44	5.06	2.73	3.47	3.6	5.8	3.44	8.02	0.008136	2.37	6.59	2.57	2.2	4.07	4.19	3.77	5.7	3.57	2.61	4.8
ACH-000839	SCABER_URINARY_TRACT	urinary_tract			NA	0.08488	NC(-0.5 to 0.5)	4.38	5.51	5.75	3.36	6.47	7.36	6.67	4.95	4	0.346	0.01514	1.47	4.6	3.5	6.95	8.75	0.01514	6.79	5.33	9.04	3.87	6.51	6.87	5.06	2.89	3.06	4.93	6.65	2.26	5.27	6.193e-05	5.75	7.42	2.84	3.59	3.43	3.09	1.94	6.49	1.45	4.11	3.93
ACH-000966	IGROV1_OVARY	ovary	ovary_adenocarcinoma	ovary_endometrioid	NA	0.3752	NC(-0.5 to 0.5)	3.56	1.27	0.279	1.94	6.22	6.84	0.9313	0.7665	3.28	1.45	0.1669	0.2203	1.49	2.03	5.71	8.54	6.193e-05	5.31	4.08	9.33	3.81	6.38	4.59	5.39	6.84	3.05	0.5395	3.54	0.2644	3.69	6.193e-05	2.17	6.86	0.2935	2.04	2.33	0.7767	4.46	7.18	3.07	0.4278	3.22
ACH-000991	SNU81_LARGE_INTESTINE	colorectal			NA	-0.02716	NC(-0.5 to 0.5)	2.14	1.46	0.3684	1.62	3.9	5.29	0.734	1.07	2.44	0.4009	0.02322	0.05353	3.67	0.8542	1.22	8.81	9.265e-05	1.5	2.9	8.14	2.45	5.19	2.33	1.08	0.6338	1.09	0.127	1.67	9.265e-05	3.7	0.0303	1.01	3.74	0.2775	0.5524	0.08642	0.4662	1.25	2.21	1.52	1.12	2.95
ACH-000091	OV56_OVARY	ovary	ovary_adenocarcinoma		NA	0.3573	NC(-0.5 to 0.5)	3.61	4.61	3.85	3.6	6.23	6.2	2.05	4.41	4.58	3.45	0.02246	1.27	4.9	2.68	8.41	9.65	5.179e-05	6.62	5.3	7.81	4.91	5.94	5.24	5.69	3.81	3.75	0.004546	4.42	4.68	5.72	0.1107	5.49	4.56	2.14	3.09	1.71	2.72	6.2	6.71	2.23	5.13	5.33
ACH-000384	SW780_URINARY_TRACT	urinary_tract			NA	0.1889	NC(-0.5 to 0.5)	1.02	2.22	3.51	3.08	5.96	5.91	2.58	1.01	0.1724	0.4348	0.1495	0.6745	4.35	0.8375	1.93	7.31	6.193e-05	2.41	4.09	8.54	2.44	4.73	3.51	5.11	0.7741	2.44	1.03	8.21	0.7698	5.46	0.09735	2.14	6.21	0.5422	2.73	0.6858	0.07933	0.7943	3.92	1.63	0.2623	3.85
ACH-000962	OC314_OVARY	ovary	ovary_adenocarcinoma	ovary_serous	NA	-0.3801	NC(-0.5 to 0.5)	2.19	2.07	4.58	2.62	5.22	5.78	0.3071	1.77	3.67	0.5863	0.04355	2.92	5.39	3.88	7.08	9.14	5.179e-05	3.77	4.93	9.04	2.26	6.75	1.66	4.89	0.9523	2.58	0.1586	2	5.179e-05	4.26	5.179e-05	0.8612	4.63	0.04355	0.1817	0.06313	0.5198	6.15	5.57	1.71	3.45	3.71
ACH-000118	HUPT3_PANCREAS	pancreas			NA	-0.1508	NC(-0.5 to 0.5)	3.79	2.84	0.1445	2.22	5.98	6.17	1.42	4.59	2.92	0.2001	0.06853	0.01273	4.5	3.17	1.59	7.72	6.193e-05	3.72	5.24	7.53	3.37	8.29	1.61	4.48	1.71	4.01	0.1207	4.41	0.1207	3.39	0.05364	1.15	5.54	0.1327	0.249	0.5679	0.1794	5.23	5.5	1.43	4.7	4.02
ACH-000926	HT55_LARGE_INTESTINE	colorectal			NA	-0.2717	NC(-0.5 to 0.5)	0.268	1.31	0.145	1.1	4.2	4.22	0.8266	0.08841	2.48	1.13	6.193e-05	0.08841	1.34	0.6194	1.05	7.6	6.193e-05	1.84	3.86	7.78	1.6	5.88	0.6813	0.3804	0.9775	0.03318	0.01583	2.97	6.193e-05	2.27	0.06884	0.7414	5.87	0.03318	2.16	0.145	0.05067	0.145	4.16	0.2027	0.03318	3.93
ACH-001016	BECKER_CENTRAL_NERVOUS_SYSTEM	central_nervous_system	glioma		NA	-0.1416	NC(-0.5 to 0.5)	5.47	3.27	2.88	2.02	6.37	4.5	2.67	3.62	4.27	5.59	0.0002588	0.3224	4.2	3.98	5.86	9.04	0.0002588	5.47	6.51	7.68	2.64	5.75	5.83	5.48	6.11	1.33	4.81	2.86	5.35	3.59	0.08104	5.29	4.76	3.03	4.79	2.47	2.86	3.42	7.36	1.99	5.82	4.25
ACH-000570	YKG1_CENTRAL_NERVOUS_SYSTEM	central_nervous_system	glioma	glioblastoma	NA	-0.3549	NC(-0.5 to 0.5)	4.53	2.48	2.73	4.33	6.22	5.46	4.95	2.93	4.38	6.29	0.1301	2.08	6.85	5.86	6.22	9.33	0.03233	6.39	5.13	8.72	2.86	6.5	4.55	4.93	4.81	4.02	2.34	6.81	0.05962	3.9	0.1915	0.679	6.77	5.12	6.09	5.23	5.179e-05	7.2	2.83	1.17	1.37	5.44
ACH-000182	SNU869_BILIARY_TRACT	bile_duct	cholangiocarcinoma	extrahepatic	NA	-0.1957	NC(-0.5 to 0.5)	4.24	1.13	0.2387	1.64	5.77	5.39	4.36	0.5631	1	0.5684	0.02407	0.1081	3.4	3.94	0.4037	9.45	6.193e-05	2.8	3.18	8.19	2.82	6.18	1.78	4.47	0.1192	0.6619	0.01069	1.3	6.193e-05	1.52	0.05086	0.8207	5.09	0.08607	0.321	0.3033	0.01069	0.6681	5.12	0.6906	1.94	4.78
ACH-000350	COLO678_LARGE_INTESTINE	colorectal			NA	0.1211	NC(-0.5 to 0.5)	2.54	1.24	0.1354	1.48	4.46	3.32	0.3126	2.31	3.67	0.2495	0.01216	0.1651	1.6	0.1505	1.39	8.67	6.193e-05	2.57	3.97	8.13	1.75	5.48	2.64	0.3333	0.501	3.67	0.01216	1.95	6.193e-05	4.44	6.193e-05	1.22	5.89	0.1193	0.1354	0.1354	0.2734	0.9128	4.25	3.55	0.8003	1.5
ACH-000500	SNU46_UPPER_AERODIGESTIVE_TRACT	upper_aerodigestive	upper_aerodigestive_squamous		NA	0.05105	NC(-0.5 to 0.5)	3.61	2.63	2.1	2.29	5.4	6.06	5.72	4.23	3.91	5.91	0.01844	1.04	5.39	4.71	6.51	8.27	3.122e-05	5.25	5.41	8.8	2.87	6.73	5.42	3.91	4.63	4.18	3.26	5.1	1.28	4.01	0.07889	5.94	6.86	2.79	5.37	4.16	1.21	3.71	5.68	3.56	3.3	3.94
ACH-000617	OVCAR4_OVARY	ovary	ovary_adenocarcinoma	ovary_high_grade_serous	NA	-0.3793	NC(-0.5 to 0.5)	4.33	1.61	2.68	1.75	6.18	8.46	4.49	3.84	1.99	4.55	0.04222	0.05359	3.51	2.16	3.97	9.04	5.179e-05	3.47	3.79	8.95	4.71	5.79	0.8057	3.93	1.11	3.12	0.2474	3.65	1.66	4.71	0.008157	0.5787	5.02	0.1898	1.8	3.63	0.1008	2.15	6.12	2.51	0.3738	2.71
ACH-000785	NCIH2126_LUNG	lung	lung_NSC	lung_adenocarcinoma	NA	-0.01353	NC(-0.5 to 0.5)	0.3578	0.6903	5.179e-05	0.3428	3.96	2.77	0.3716	0.7681	2.07	4.54	0.01312	1.04	0.5702	2.13	4.02	9.65	5.179e-05	4.89	3.17	7.44	2.28	4.01	0.8337	1.8	1.48	0.2764	0.8743	0.4236	0.07125	5.96	5.179e-05	2.29	5.49	0.01312	0.1055	0.3505	5.179e-05	5.43	4.07	2.2	0.03295	3.44
ACH-000027	GOS3_CENTRAL_NERVOUS_SYSTEM	central_nervous_system		glioblastoma	NA	-0.02659	NC(-0.5 to 0.5)	3.82	1.9	3.72	4.66	6.84	6.03	4.67	3.91	5.01	3.91	0.242	2.37	5.51	5.92	6.51	8.46	5.179e-05	3.31	5.35	7.81	4.39	5.51	5.67	5.43	6.2	4.33	3.18	2.83	0.1491	4.37	0.01111	6.63	5.38	5.55	7.15	2.16	0.242	5.33	4.67	1.72	4.73	4.23
ACH-000738	GB1_CENTRAL_NERVOUS_SYSTEM	central_nervous_system	glioma	glioblastoma	NA	-0.05622	NC(-0.5 to 0.5)	4.91	1.29	0.6331	4.01	7.03	6.84	4.02	3.62	4.78	5.77	0.0218	2.68	5.42	4.78	5	9.43	8.261e-05	6.02	6.34	8.93	4.68	7.43	3.63	5.66	5.95	3.42	2.62	7.84	0.4012	3.07	0.0218	0.8	5.4	2.74	6.65	3.9	0.0218	3.13	5.76	3.6	4.19	4.35
ACH-000444	LU99_LUNG	lung	lung_NSC	lung_large	NA	0.4609	NC(-0.5 to 0.5)	3.22	2.97	2.65	4.42	5.96	6.35	2.2	4.97	4.81	5.5	0.1268	0.7321	5.08	3.47	5.49	8.76	7.237e-05	5.66	6.57	9	3.37	8.1	1.34	5.81	3.71	4.84	3.39	1.51	0.4088	3.63	0.04504	1.53	4.89	0.2199	2.24	4	0.113	4.68	6.63	2	5.64	6.05
ACH-000037	S117_THYROID	thyroid	thyroid_sarcoma		NA	-0.03188	NC(-0.5 to 0.5)	5.45	4.61	4.3	4.11	6.78	7.44	6.4	4.56	5.13	6.46	0.06255	2.42	4.6	1.61	7.88	8.89	5.179e-05	7.55	5.53	11	3.94	7.31	3.17	4.41	3.84	3.82	4.1	6.31	1.11	4.39	4.01	1.83	6.84	5.83	6.32	3.39	4.84	2.69	6.9	3.54	2.02	5.82
ACH-000347	QGP1_PANCREAS	pancreas			NA	0.02331	NC(-0.5 to 0.5)	1.91	1.22	0.1998	3.31	5.34	4.82	0.1063	0.2748	2.74	0.09656	0.0549	0.2513	0.7716	4.61	3.25	7.08	6.193e-05	3.04	4.57	8	2.33	3.74	1.09	4.62	0.1595	0.8263	0.2615	2.37	5.65	5.09	6.193e-05	0.4373	4.63	0.0549	0.03344	0.3022	0.0549	0.08553	2.84	0.7499	0.2296	2.04
ACH-000693	KYSE180_OESOPHAGUS	esophagus	esophagus_squamous		NA	-0.003372	NC(-0.5 to 0.5)	4.77	2.32	6.97	3.42	5.59	5.77	2.79	4.31	4.65	0.1089	0.6474	0.4686	5	4.24	1.41	7.43	6.193e-05	3.87	5.52	8.29	3.54	6.63	3.2	4.41	0.2284	3.77	0.5574	4.99	2.43	7.36	6.193e-05	1.37	5.87	0.7719	2.65	5.6	1.45	1.81	5.5	2.57	1.85	4.03
ACH-000132	JHOS2_OVARY	ovary	ovary_adenocarcinoma	ovary_high_grade_serous	NA	0.4075	NC(-0.5 to 0.5)	4.1	3.29	3.38	2.33	5.76	5.46	2.25	3.55	3.81	6.1	0.0344	5.179e-05	2.28	0.535	5.5	7.84	5.179e-05	2.92	5.6	8.56	2.56	6.39	1.78	4.15	3.82	3.24	0.8213	4.51	2.28	4.09	0.07002	0.7243	4.95	1.33	5.64	2.12	0.6778	3.38	6.67	2.56	0.3799	4.08
ACH-000307	PK1_PANCREAS	pancreas			NA	-0.2279	NC(-0.5 to 0.5)	3.7	1.08	4.99	3.44	6.25	7.13	2.59	0.6788	1.38	0.177	0.1083	0.4858	5.76	3.7	3.21	9.15	9.265e-05	2.29	5.6	9.72	2.89	6.76	2.24	4.83	1.13	4.05	4	3.34	0.05957	6.73	9.265e-05	2.3	6.57	0.3099	0.1318	1.35	0.3509	0.6257	6.08	0.734	2.34	4.01
ACH-000403	NCIH747_LARGE_INTESTINE	colorectal			NA	-0.2172	NC(-0.5 to 0.5)	0.1606	3.09	6.12	1.99	5.47	5.15	2.53	2.03	2.75	0.2618	6.193e-05	0.5877	1.27	1.26	1.22	8.92	6.193e-05	2.37	4.95	8.61	2.17	6.34	1.12	0.3578	0.1751	4.08	0.01153	1.03	6.193e-05	4.87	6.193e-05	0.7158	6.04	0.03355	0.04523	0.1207	6.193e-05	0.5785	5.86	0.1751	0.1344	4.82
ACH-000971	HCT116_LARGE_INTESTINE	colorectal	colorectal_MSI		NA	-0.2888	NC(-0.5 to 0.5)	2.8	4.11	3.25	2.67	5.34	6.28	1.32	0.8331	2.98	3.04	0.03881	0.2522	4.26	3.74	2.97	8.15	8.261e-05	4.67	5.07	9.28	3.97	6.3	1.1	0.03881	0.7775	1.89	0.05668	2.17	8.261e-05	3.69	8.261e-05	1.04	4.83	0.03881	0.09278	0.1275	0.02139	1.67	5.55	2.17	1.64	5.37
ACH-000211	DAOY_CENTRAL_NERVOUS_SYSTEM	central_nervous_system	medulloblastoma	non-MYC	NA	-0.267	NC(-0.5 to 0.5)	4.77	4.51	4.98	4.36	6.69	7.73	6.06	3.65	3.6	7.69	0.06649	3.3	5.51	4.96	6.56	8.69	0.002191	6.26	6.23	8.63	5.2	6.56	3.01	6.22	6.07	3.02	0.5283	6.68	0.7894	5.88	0.03901	3.41	6.83	4.73	7.82	3.69	4.27	5.45	4.89	2.2	1	5.3
ACH-000423	SKMEL3_SKIN	skin	melanoma		NA	0.3715	NC(-0.5 to 0.5)	0.5281	1.33	0.9972	2.8	6.3	5.77	0.3527	1.2	4.43	4.25	0.1152	0.1645	3.07	0.4868	1.69	6.57	6.193e-05	1.44	5.64	8.04	3.17	6.75	3.7	5.84	3.31	1.01	2.99	1.32	0.04658	1.9	0.02099	3.54	7.69	1.68	0.2907	0.5173	3.52	0.9027	3.25	2.93	0.7758	4.13
ACH-000524	KURAMOCHI_OVARY	ovary	ovary_adenocarcinoma	ovary_high_grade_serous	NA	-0.1531	NC(-0.5 to 0.5)	4.9	2.26	1.34	3.49	6.87	8.24	0.3244	1.54	2.51	6.1	0.08118	4.32	3.78	0.8827	2.17	8.96	6.193e-05	3.86	3.31	7.84	5.07	5.07	2.84	3.66	1.41	3.26	1.18	2.83	0.02434	3.63	0.0077	3.83	5.81	0.05388	3.51	4.3	0.0077	4.21	5.17	0.7632	0.4026	3.97
ACH-000652	SUIT2_PANCREAS	pancreas			NA	-0.227	NC(-0.5 to 0.5)	2.8	2.13	0.3384	2.66	5.65	5.71	5.4	2.51	3.35	0.5731	0.4434	0.1521	4.47	2.13	1.68	9.39	0.0002744	3.27	4.78	9.01	2.91	6.59	0.727	2.84	5.61	1.84	0.1276	1.41	0.101	3.61	0.2404	0.4702	5.85	0.2059	0.656	1.19	0.3973	3.23	4.79	2.21	3.04	4.29
ACH-000826	CAL12T_LUNG	lung	lung_NSC		NA	-0.4206	NC(-0.5 to 0.5)	3.33	5.5	0.4991	1.54	6.27	6.29	0.4423	2.26	1.83	0.7983	0.01298	0.6378	5.2	3.27	4.58	9.14	6.193e-05	4.78	4.41	9.24	3.47	6.14	0.4799	6.08	0.3075	3.46	1.38	4.36	0.9114	6.41	0.02687	0.6378	6.01	0.05504	3.24	2.91	6.193e-05	0.8406	5.58	1.72	0.1336	5.58
ACH-000808	HUH28_BILIARY_TRACT	bile_duct	cholangiocarcinoma	intrahepatic	NA	-0.4631	NC(-0.5 to 0.5)	4.13	1.62	4.58	4.17	6.93	8.59	7.68	5.48	6.07	2.83	0.01	0.7346	6.41	4.32	1.15	10.17	6.193e-05	8.83	5.07	8.54	3.3	6.56	7.37	5.9	7.19	4.46	4.71	4.75	0.7439	6.58	0.1703	7.21	7.1	5.87	8.03	3.5	7.1	6.65	4.43	3.54	0.1165	3.92
ACH-000732	PECAPJ41CLONED2_UPPER_AERODIGESTIVE_TRACT	upper_aerodigestive	upper_aerodigestive_squamous		NA	0.271	NC(-0.5 to 0.5)	3.21	5.47	4.25	3.65	6.67	6.75	4.92	5.32	3.31	6.1	0.06455	0.04168	5.31	3.6	5.78	8.33	6.193e-05	6.37	5.26	9.2	3.61	6.58	6.16	5.12	1.25	3.96	3.08	5.75	2.06	3.9	0.1375	4.81	6.84	3.64	4.45	2.3	1.1	3.72	6.5	2.35	4.33	4.31
ACH-000915	IPC298_SKIN	skin	melanoma		NA	0.3965	NC(-0.5 to 0.5)	0.8555	1.27	0.05792	3.8	6.03	4.97	0.3999	3.04	5.17	0.0366	0.1229	0.2175	2.29	3.21	2.16	7.39	0.0001553	4.43	5.85	9.05	3.76	6.61	0.6866	4.12	2.2	1.32	1.62	2.8	0.0001553	2.41	0.1651	0.4459	6.22	2.76	0.3582	4.23	4.37	1.8	3.5	1.6	1.13	4.28
ACH-001145	OC316_OVARY	ovary	ovary_adenocarcinoma		NA	-0.4228	NC(-0.5 to 0.5)	2.72	1.99	5.04	2.96	5.45	5.67	0.2414	1.65	3.45	0.2707	0.1675	1.63	5.68	4.42	7.14	9.45	9.265e-05	3.9	5.32	9.55	2.53	7.16	1.15	5.01	0.847	2.83	0.731	4.89	0.04527	4.16	9.265e-05	0.4262	4.76	0.1997	0.3359	0.2707	0.8601	5.5	5.7	1.82	4.21	3.89
ACH-000376	SF295_CENTRAL_NERVOUS_SYSTEM	central_nervous_system	glioma	glioblastoma	NA	-0.4708	NC(-0.5 to 0.5)	3.52	4.2	3.95	4.47	6.61	7.03	5.82	3.78	4.57	6.84	0.18	2.16	6.83	5.88	7.64	9.25	0.07026	8	5.55	8.29	3.04	6.64	6.15	5.16	5.79	3.94	1.81	5.84	1.02	5.17	5.179e-05	5.54	6.48	5.01	6.63	4.65	3.9	7.2	4.76	2.53	3.6	4.39
ACH-000645	JL1_PLEURA	mesothelioma			NA	-0.4192	NC(-0.5 to 0.5)	3.29	4.5	3.47	1.98	6.92	6.12	3.65	6.86	3.99	7.75	0.06026	1.13	5.93	4.06	9.97	8.26	8.261e-05	6.4	5.41	8.93	3.92	6.98	8.72	4.35	5.81	5.13	3.98	2.61	2.8	5.95	0.02028	8.46	6.94	3.55	6.93	0.8482	4.69	7.51	6.2	1.41	4.89	3.88
ACH-000974	SNGM_ENDOMETRIUM	uterus	uterus_endometrium		NA	-0.2426	NC(-0.5 to 0.5)	1.34	2.35	2.94	0.1711	5.87	6.58	0.6319	0.2534	4.35	2.69	0.1888	0.1711	4.9	1.49	4.27	9.55	0.0184	3.95	5.13	7.43	5.43	5.86	1.12	4.79	0.9272	4.58	0.0184	1.67	0.1313	4.25	0.03572	1.18	5.1	0.03572	0.3901	0.08869	0.03572	0.2075	6.14	2.41	0.1524	4.65
ACH-000085	T3M4_PANCREAS	pancreas			NA	0.04272	NC(-0.5 to 0.5)	2.01	3.35	5.48	1.6	6.4	5.49	3.47	2.43	3.05	2.94	0.08006	0.2006	4.64	4.02	1.08	8.89	4.145e-05	3.34	4.06	8.27	0.6866	6.65	1.15	4.1	0.8458	1.13	4.03	1.5	0.2175	4	4.145e-05	0.9102	5.17	0.01028	0.2909	1.84	0.2985	0.5659	5.56	2.44	1.87	2.42
ACH-000479	KNS81_CENTRAL_NERVOUS_SYSTEM	central_nervous_system	glioma	glioblastoma	NA	0.2676	NC(-0.5 to 0.5)	5.11	5.12	6.8	4.47	6.73	6.77	6.69	5.68	5.31	7.33	0.2085	3	6	5.34	8.47	8.87	6.193e-05	5.6	5.69	7.96	3.87	7.64	4.3	5.61	7.02	5.21	0.2709	5.56	4.5	3.57	0.01114	3.18	6.17	5.03	8	3.82	6.193e-05	7.75	6.59	1.71	4.54	4.87
ACH-000832	CAL27_UPPER_AERODIGESTIVE_TRACT	upper_aerodigestive	upper_aerodigestive_squamous		NA	0.2149	NC(-0.5 to 0.5)	2.51	4.89	4.67	1.8	6.13	5.36	6.63	4.54	3.31	0.3585	0.04257	0.1822	1.87	1.65	4.93	7.07	6.193e-05	4.81	4.96	9.11	2.04	6.26	6.76	4.93	0.6573	2.36	2.3	5.43	0.4582	5.31	6.193e-05	6.5	6.54	2.06	4.96	2.08	0.4876	1.13	5.9	0.9856	3.05	3.91
ACH-000713	CAOV3_OVARY	ovary	ovary_adenocarcinoma	ovary_high_grade_serous	NA	0.02754	NC(-0.5 to 0.5)	0.07246	3.24	2.05	4.37	6.27	6.24	4.38	2.55	3.58	5.2	0.07749	0.2162	4.92	2.83	5.74	9.34	5.179e-05	3.52	4.15	9.07	3.99	4.93	6.62	5.49	2.24	3.4	0.7022	2.43	0.08927	5.79	0.2199	5.46	6.09	0.1832	3.43	3.8	1.04	4.86	5.02	3.32	1.44	2.79
ACH-000897	FTC238_THYROID	thyroid			NA	-0.1221	NC(-0.5 to 0.5)	4.39	4.29	4.03	4.64	6.49	5.43	6.02	3.65	5.39	2.03	0.5005	1.38	5.81	4.23	8.07	8.69	0.02737	6.16	6.09	9.77	3.4	6.77	2.74	5.51	4.63	3.1	1.35	3.05	2.83	4.89	1.79	2.64	7.34	5.59	6.34	4.21	4.02	3.31	6.11	3.72	3.04	4.86
ACH-000972	HEC151_ENDOMETRIUM	uterus	uterus_endometrium		NA	0.04391	NC(-0.5 to 0.5)	4.11	1.1	0.2376	2.59	5.33	4.59	0.8146	0.6647	3.85	2.91	0.1725	1.06	4.83	2.15	4.14	9.89	8.261e-05	3.97	5.24	8.54	3.05	6.57	1.92	5.92	1.03	2.39	0.1493	5.83	0.09814	3.78	0.02519	0.9242	4.87	0.07369	0.756	0.07369	0.2761	0.847	7.3	1.68	0.2953	4.9
ACH-000249	CL11_LARGE_INTESTINE	colorectal			NA	0.2205	NC(-0.5 to 0.5)	0.5331	1.47	0.03795	1.36	5.53	6.23	2.26	1.41	2.78	0.1062	0.03795	0.04984	5.15	0.4728	0.6396	7.26	5.179e-05	0.06128	4.03	8.71	3.84	6.63	1.86	0.1165	0.6109	2.91	0.08435	1.84	5.179e-05	3.21	5.179e-05	1.04	5.31	0.03795	0.5273	0.00573	0.00573	1.85	4.78	1.23	0.03795	4.74
ACH-000631	KS1_CENTRAL_NERVOUS_SYSTEM	central_nervous_system	glioma	astrocytoma	NA	0.01259	NC(-0.5 to 0.5)	5.61	4.82	3.83	4.12	6.01	7.09	6.45	5.68	5.49	7.59	0.07236	2.19	5.77	5.58	9.34	10.41	9.265e-05	7.14	5.77	8.64	3.37	8.27	3.93	5.33	8.56	5.27	3.51	7.95	9.265e-05	3.45	9.265e-05	2.71	6.99	0.6074	5.84	4.8	2.13	6.52	6.68	2.59	3.84	5.6
ACH-000881	MELJUSO_SKIN	skin	melanoma		NA	0.3817	NC(-0.5 to 0.5)	1.63	1.53	3.62	3.02	5.95	5.49	0.3458	3.39	4.75	0.2495	8.261e-05	8.261e-05	2.29	1.07	6.37	7.72	8.261e-05	3.57	5.59	9	2.67	6.26	4.12	4.73	1.41	1.99	2.33	3.76	0.5823	3.21	8.261e-05	0.288	7.23	1.98	1.36	3.71	3.78	1.75	3.03	1.88	2.24	4.69
ACH-000396	J82_URINARY_TRACT	urinary_tract			NA	-0.05006	NC(-0.5 to 0.5)	3.61	4.18	7.1	4.79	6.5	6.99	6.13	4.87	3.78	0.4982	0.05111	0.9924	1.68	4.5	6.67	9.04	0.01859	6.24	6.32	8.76	3.23	7.33	4.29	5.03	4.85	4.96	4.57	6.9	3.78	6.42	0.4085	3.79	5.82	3.83	5.55	2.19	0.1472	4.49	6.83	2.72	4.48	4.22
ACH-000086	ACCMESO1_PLEURA	mesothelioma			NA	0.1556	NC(-0.5 to 0.5)	4.75	4.28	5.18	3.86	5.76	6.21	4.52	3.8	4.06	0.6655	0.02244	1.24	4.98	4.56	6.39	8.35	8.261e-05	4.62	6.67	8.49	3.58	6.31	0.9872	4.91	4.01	3.11	1.72	5.66	4.13	7.06	8.261e-05	1.07	5.03	3.89	4.47	4.45	3.04	4.19	5.99	1.81	4.06	4.23
ACH-000791	RERFLCAD1_LUNG	lung	lung_NSC	lung_adenocarcinoma	NA	0.1416	NC(-0.5 to 0.5)	3.05	3.04	3.44	1.95	5.63	6.28	1.05	2.46	3.37	4.9	0.1631	0.3051	4.48	0.6124	4.11	9.38	4.145e-05	2.43	4.16	8.69	3.38	6.24	3.38	5.12	3.17	1.79	0.1112	1.1	2.96	4.81	0.009931	1.19	5.34	0.5263	0.2805	3.53	0.07259	6.42	5.56	0.4073	0.2284	5.06
ACH-000159	OSRC2_KIDNEY	kidney			NA	0.2106	NC(-0.5 to 0.5)	5.75	4.32	3.39	3.72	6.82	7.7	6.72	4.83	4.71	1.14	0.0539	0.3001	6.37	0.4297	9.01	10.96	4.145e-05	8.48	5.71	9.81	3.03	8.28	6.21	0.195	4.06	2.81	0.0539	6.99	2.92	6.06	0.003776	6.12	7.67	1.97	0.7263	4.56	2.44	2.76	6.18	3.48	3.66	4.26
ACH-000142	CAL29_URINARY_TRACT	urinary_tract			NA	0.04701	NC(-0.5 to 0.5)	1.64	3.73	3.22	1.66	6.62	7.03	4.99	0.7744	0.9902	0.09673	0.06081	0.1548	3.69	1.59	4.99	8.71	5.179e-05	4.75	4.5	9.49	3.27	6.97	5.03	5.43	0.3892	3.03	3.71	6.8	2.44	6.14	0.0151	2.06	7.27	0.8354	5.23	3.01	0.08419	2.76	5.26	1.79	0.8266	4.37
ACH-000565	RCM1_LARGE_INTESTINE	colorectal			NA	-0.134	NC(-0.5 to 0.5)	0.3196	1.26	0.06157	1.41	4.25	6.58	1.09	0.2126	3	0.8651	0.02411	0.1347	4.33	0.1226	0.831	8.43	4.145e-05	3.61	3.4	7.52	3.35	5.9	0.6094	0.146	0.7817	0.5103	0.003839	3.46	0.01296	1.94	0.003839	0.9207	4.19	0.0491	0.4454	0.146	0.07407	0.3105	4.38	1.3	0.0491	5.33
ACH-000803	COLO668_LUNG	lung	lung_small		NA	0.3829	NC(-0.5 to 0.5)	1.31	2.12	1.17	2.94	5.93	2.24	0.3838	1.28	2.48	0.1565	0.03606	0.0677	0.3196	0.9626	2.97	6.58	0.01741	0.09642	3.75	7.47	0.6694	5.99	0.5311	5.27	0.2986	0.1135	0.09642	1.74	1.2	1.13	0.07277	0.6454	4.82	0.4362	0.2218	4.42	0.599	0.1452	3.92	3.83	0.3796	1.64
ACH-000114	SU8686_PANCREAS	pancreas			NA	-0.1478	NC(-0.5 to 0.5)	3.87	5.46	0.3863	2.32	5.48	7.38	1.22	2.19	4.02	0.05183	0.1298	0.08338	4.74	3.04	5.63	8.92	3.122e-05	3.68	3.34	6.84	3.06	5.37	3.11	5.58	0.5782	2.69	0.06598	4.34	0.1298	5.27	0.2304	3.2	6.51	0.1158	0.1903	0.9099	0.02053	1.08	6.13	0.2626	2.16	3.66
ACH-000332	YAPC_PANCREAS	pancreas			NA	-0.4638	NC(-0.5 to 0.5)	3.71	2.49	2.15	2.7	6.22	7.03	3.63	1.15	1.24	0.2534	8.261e-05	0.01527	3.27	0.9361	4	7.81	8.261e-05	2.01	4.29	8.88	4.02	5.33	1.47	5.52	1.25	2.31	0.1784	3.87	8.261e-05	3.99	0.5785	3.44	5.95	0.1379	0.2973	0.4222	0.09894	1.39	4.85	0.7655	0.5185	3.72
ACH-000472	HSC2_UPPER_AERODIGESTIVE_TRACT	upper_aerodigestive	upper_aerodigestive_squamous		NA	0.2942	NC(-0.5 to 0.5)	4.32	5.41	5.02	2.35	5.94	6.31	3.15	4.27	3.29	5.04	0.1886	0.3552	5.04	1.38	5.31	8	7.237e-05	4.55	4.39	8.65	2.56	6.13	4.04	4.72	1.15	3.01	5.52	7.69	2.65	5.71	0.03953	3.93	6.14	2.77	3.49	4.05	2.52	3.18	5.75	1.89	0.5835	3.59
ACH-000288	BT549_BREAST	breast	TNBC		NA	0.2823	NC(-0.5 to 0.5)	4.25	3.21	6.15	3.35	6.2	6.87	6.14	3.94	4.86	6.83	0.3807	2.41	4.6	5.06	9.31	10.17	0.009916	5	5.57	9.45	3.17	6.64	4.47	4.72	5.85	4.59	3.38	2.2	3.22	5.23	0.1747	4.27	6.5	5.33	6.16	4.32	4.92	4.42	6.26	2.02	6.26	3.75
ACH-000701	RMUGS_OVARY	ovary	ovary_adenocarcinoma	ovary_mucinous	NA	-0.2801	NC(-0.5 to 0.5)	1.98	0.823	3.26	4.53	6.53	5.78	2	0.7859	2.16	0.353	0.01477	0.8836	1.21	2.61	4.63	7.18	6.193e-05	2.34	5.1	8.23	2.87	6.43	4.44	5.63	3.34	4.34	2.61	4.33	1.78	7.76	6.193e-05	5.88	7.43	2.56	4.44	1.12	0.2169	0.4712	6.37	1.98	0.1123	3.26
ACH-000274	HS852T_SKIN	skin	melanoma		NA	0.1349	NC(-0.5 to 0.5)	3.55	1.19	2.25	2.49	6.34	5.14	0.793	4.68	4.68	0.1984	0.07576	0.2179	4.02	0.07576	4.52	8.61	5.179e-05	5.26	5.71	7.58	4.15	5.91	6.04	4.73	2.9	4.88	1.59	3.87	0.01574	2.48	1.32	6.24	6.65	1.1	0.2291	4.97	4.16	2.62	4.05	1.98	1.69	4.25
ACH-000528	ABC1_LUNG	lung	lung_NSC	lung_adenocarcinoma	NA	0.4127	NC(-0.5 to 0.5)	5.63	4.24	0.1111	1.61	5.62	5.6	1.56	3.56	3.16	0.395	0.2512	0.1594	2.96	3.82	1.57	8.85	0.0001135	1.22	4.04	8.81	1.58	5.88	1.61	4.55	0.3733	3.21	2.65	1.47	0.3526	4.56	0.0001135	0.6422	6.01	0.05982	2.4	0.4933	0.0001135	0.1111	5.47	1.69	0.1111	3.19
ACH-000608	COV644_OVARY	ovary	ovary_adenocarcinoma	ovary_mucinous	NA	-0.4732	NC(-0.5 to 0.5)	1.6	2.59	0.3244	1.46	5.13	5.1	0.7135	0.2279	2.29	0.8242	0.0001762	0.07887	0.9061	0.723	2.53	9.86	0.0001762	2.12	3.34	7.93	2.86	4.82	1.3	5.03	1.71	1.21	1.86	0.951	0.0001762	3.7	0.07887	1.36	6.95	0.5137	1.58	0.1464	0.04553	0.52	5.45	0.469	1.16	2.96
ACH-000231	KALS1_CENTRAL_NERVOUS_SYSTEM	central_nervous_system	glioma	glioblastoma	NA	-0.4363	NC(-0.5 to 0.5)	4.41	4.8	5.86	3.4	7.1	8.6	5.9	5.83	5.13	4.78	0.5684	1.7	5.96	4.33	9.23	9.43	5.179e-05	7.2	5.52	9.4	4.32	7.15	5.45	5.66	6.73	3.82	5.179e-05	7.46	3.5	4.72	0.02529	5.21	6.5	6.02	9.48	4.12	2.96	6.94	5.06	2.95	2.97	4.2
ACH-000250	KMRC20_KIDNEY	kidney			NA	0.3577	NC(-0.5 to 0.5)	3.99	2.5	4.49	4.66	6.29	6.71	3.08	4.26	3.79	0.1868	0.1594	1.27	4.63	4.69	8	8.75	6.193e-05	3.15	6.16	8.7	2.64	7.33	7.06	3.35	2.91	2.24	0.01136	4.94	0.9379	6.79	6.193e-05	7.82	5.66	0.6401	0.05663	0.7838	5.83	4.56	6.37	2.16	4.19	2.32
ACH-000827	WM793_SKIN	skin	melanoma		NA	-0.003573	NC(-0.5 to 0.5)	5.08	4.33	5.55	2.46	6.86	6.83	5.61	5.51	4.72	7.06	0.3098	0.5987	4.55	4.96	8.69	9.29	7.237e-05	6.32	5.86	8.58	3.25	6.56	5.13	5.19	6.93	4.09	3.51	2.71	3.29	5.23	7.237e-05	4.91	6.5	5.34	5.82	4.26	4.8	5.89	5.9	1.8	6.11	5.79
ACH-000961	ISHIKAWAHERAKLIO02ER_ENDOMETRIUM	uterus	uterus_endometrium		NA	-0.07256	NC(-0.5 to 0.5)	3.44	2.19	4.5	3.86	4.57	6.78	2.8	2.43	4.06	1.33	0.04788	0.08976	4.21	4.14	2.01	8.37	4.145e-05	3.74	4.5	8.47	3.64	5.44	1.11	5.06	3.37	3.86	1.91	2.69	0.08976	4.93	0.03479	1.49	5.21	0.04788	0.6214	0.08367	0.8162	3.7	4.85	2.36	0.402	3.27
ACH-000189	RCC10RGB_KIDNEY	kidney			NA	-0.3333	NC(-0.5 to 0.5)	5.98	4.32	6.1	1.03	5.52	7.62	5.46	6.39	3.12	7.33	0.03669	0.4331	6.42	3.5	9.2	9.56	5.179e-05	4.7	5.9	9.1	2.83	7.76	4.55	4.99	6.82	2.32	2.34	6.75	5.4	5.35	0.005761	4.65	6.22	4.42	2.9	3.29	3.43	6.4	7.22	2.99	3.61	3.03
ACH-000383	OE33_OESOPHAGUS	esophagus	esophagus_adenocarcinoma		NA	0.02062	NC(-0.5 to 0.5)	1.61	4.29	0.5356	1.97	5.4	6.28	4.86	1.79	0.1396	1.22	0.07936	0.108	4.44	0.1684	1	9.45	9.265e-05	4.04	4.19	8.65	3.59	6.17	0.8989	0.1684	0.6441	3.25	0.0271	1.17	9.265e-05	4.17	9.265e-05	0.6772	6.17	0.5062	0.3291	0.108	0.419	0.8662	5.39	0.8394	0.1684	5.66
ACH-000425	UACC62_SKIN	skin	melanoma		NA	0.04572	NC(-0.5 to 0.5)	2.16	0.6143	1.55	2.73	5.98	5.92	3.26	1.16	4.27	1.53	0.2723	0.4712	5.3	0.6471	6.85	6.85	6.193e-05	6.64	5.19	8.61	4.65	5.95	2.34	4.43	3.89	0.5373	3.96	3.59	0.01835	3.35	0.03675	2.37	7.21	3.43	1.41	4.4	4.33	3.82	4.73	2.3	1.92	4.62
ACH-000622	KNS42_CENTRAL_NERVOUS_SYSTEM	central_nervous_system	glioma	glioblastoma	NA	-0.2937	NC(-0.5 to 0.5)	3.11	1.82	4.41	4.25	6.27	4.3	5.14	4.54	2.68	0.1155	0.2325	2.3	4.26	4.44	2.01	7.31	6.193e-05	2.16	5.75	8.66	1.79	5.36	5.78	5.39	2.97	0.8191	3.04	3.17	6.193e-05	5.97	0.01911	4.3	7.12	3.24	0.0596	3.44	3.98	7.64	3.53	1.41	3.01	1.79
ACH-000883	SW1783_CENTRAL_NERVOUS_SYSTEM	central_nervous_system	glioma	astrocytoma	NA	0.1183	NC(-0.5 to 0.5)	4.34	3.92	2.53	3.02	6.84	7.26	6.83	4.28	5.24	4.39	0.08199	1.55	7.21	3.94	8.87	10.16	0.09226	8.39	5.81	9.41	3.43	6.75	6.51	5.14	7.3	4.67	2.79	6.71	2	5.63	0.01065	5.88	6.74	6.92	8.62	4.81	3.91	7.18	5.66	2.95	4.97	3.69
ACH-000261	RERFLCAI_LUNG	lung	lung_NSC	lung_squamous	NA	-0.2663	NC(-0.5 to 0.5)	2.68	4.21	2.87	3.92	6.06	5.63	3.72	5.33	4.02	1.56	0.03979	0.2969	4.9	3.1	5.7	9.46	3.122e-05	4.24	5.27	8.57	2.58	6.97	1.82	5.57	2.11	4.2	3	0.7734	3.02	4.53	0.001878	2.2	5.33	0.03979	2.14	4.68	0.3338	4.92	6.99	2.62	4.89	5.25
ACH-000593	BC3C_URINARY_TRACT	urinary_tract			NA	-0.2637	NC(-0.5 to 0.5)	3.91	3.6	7.87	5.29	6.02	6.83	5.22	3.02	4.94	0.2261	0.1518	2.71	4.59	5.25	6.72	8.17	0.01039	3.95	5.7	9.26	3.64	6.84	4.29	5.3	2.86	2.11	4.69	5.85	2.75	8.08	6.193e-05	6.78	5.44	3.96	4.78	4.16	6.58	2.19	5.77	2.34	3.09	4.24
ACH-000882	IGR1_SKIN	skin	melanoma		NA	0.01986	NC(-0.5 to 0.5)	1.27	1.15	1.37	2.94	6.12	5.88	3.41	0.9021	3.85	0.5976	0.009667	1.46	3.45	1.09	5.91	7.93	0.0203	6.3	4.73	8.89	3.74	7.27	0.475	2.9	1.34	1.73	2.32	4.24	0.5612	4.17	0.04292	1.4	8.32	1.25	3.38	4.4	4.82	0.807	2.46	2.84	0.5976	3.79
ACH-001318	PLCPRF5_LIVER	liver			NA	-0.1276	NC(-0.5 to 0.5)	3.79	2.91	0.1245	3.03	5.55	5.65	0.4582	4.24	3.24	0.1133	0.04093	0.2905	4.81	4.51	2.9	9.63	5.179e-05	6.4	4.57	8.76	2.74	6.28	1.17	4.22	0.6964	3.06	5.5	4	0.01743	2.21	5.179e-05	2.51	6.54	0.4753	0.08941	4.31	0.01743	0.6868	4.76	2.89	0.8213	2.84
ACH-000544	OE21_OESOPHAGUS	esophagus	esophagus_squamous		NA	-0.3728	NC(-0.5 to 0.5)	3.02	3.99	5.48	4.69	6.59	6.77	4.57	2.44	4.41	0.6505	0.3049	1.75	5.2	4.02	2.12	7.57	6.193e-05	3.2	5.65	8.33	2.51	6.03	4.08	5.19	1.6	2.91	4.83	7.67	3.85	7.37	6.193e-05	3.99	6.36	1.39	2.17	4.6	5.14	2.83	5.17	1.43	1.36	3.44
ACH-000856	CAL51_BREAST	breast	TNBC		NA	-0.06333	NC(-0.5 to 0.5)	4.86	2.93	1.35	1.3	5.68	7.24	0.5578	1.91	2.07	0.1565	0.1965	0.166	3.53	2.71	6.1	8.59	6.193e-05	2.99	3.4	8.62	3.16	6.04	4.21	5.74	5.55	4.26	0.2435	1.12	0.0506	2.76	6.193e-05	3.28	6.43	0.00796	0.3395	4.74	0.02539	3.79	5.13	2.65	2.28	3.78
ACH-000619	PECAPJ15_UPPER_AERODIGESTIVE_TRACT	upper_aerodigestive	upper_aerodigestive_squamous		NA	-0.4395	NC(-0.5 to 0.5)	1.56	3.61	4.01	2.65	6.38	5.95	2.2	0.6416	3.05	5.55	0.008411	0.509	4.57	4.46	6.23	8.72	5.179e-05	6.21	4.49	7.98	3.21	5.64	5.18	4.6	1.16	3.32	1.16	6.19	2.21	4.77	0.008411	3.67	6.87	1.4	5.86	4.28	0.1505	2.03	5.59	2.17	1.57	4.06
ACH-000711	JIMT1_BREAST	breast	HER2Amp		NA	-0.1657	NC(-0.5 to 0.5)	1.32	4.09	2.61	3.52	6.2	6.13	2.11	2.17	3.73	6.33	8.261e-05	0.01947	2.05	3.98	7.45	8.65	0.05222	5.77	4.52	8.4	3.11	6.01	2.69	4.13	0.5949	2.42	8.261e-05	1.93	2.06	5.47	0.01947	1.01	6.28	3.2	1.32	4.1	0.01947	0.8195	6.81	1.44	0.03592	4.12
ACH-000437	SW1088_CENTRAL_NERVOUS_SYSTEM	central_nervous_system	glioma		NA	-0.4091	NC(-0.5 to 0.5)	4.72	4.28	3.33	3.9	6.68	7.09	6.12	3.45	4.39	6.43	0.02897	4.15	5.09	3.36	7.64	9.63	9.265e-05	7.2	6.14	9.26	4.43	6.64	7.47	4.56	5.02	3.3	0.2219	6.42	3.35	6.13	0.09013	7.08	6.41	4.05	6.76	3.45	0.1695	5.82	5.45	2.81	4.31	4.33
ACH-000688	OV7_OVARY	ovary	ovary_adenocarcinoma	ovary_clear_cell	NA	0.3192	NC(-0.5 to 0.5)	4.75	4.36	4.68	3.19	6.83	7.05	6.19	5.42	3.93	6.22	9.265e-05	1.23	4.78	3.17	6.41	9.71	0.05374	8.83	5.24	8.46	4.1	6.85	4.58	5.3	7.28	3.79	2.16	4.18	3.46	4.01	0.07516	2.85	6.4	4.44	7.53	4.1	3	7.12	5.79	2.32	3.77	5.89
ACH-000784	KYSE70_OESOPHAGUS	esophagus	esophagus_squamous		NA	0.2582	NC(-0.5 to 0.5)	4.14	2.91	6.47	6.1	4.72	4.49	0.823	2.62	4.24	0.1219	0.1086	0.07915	4.6	5.78	1.44	7.96	6.193e-05	2.58	4.78	8.38	2.36	7.31	2.11	5.56	2.79	3.52	2.36	6.69	0.02267	8.21	6.193e-05	4.74	5.27	0.1086	2.66	4.34	5.86	3.45	5.27	2.72	2.77	1.61
ACH-000720	TCCSUP_URINARY_TRACT	urinary_tract			NA	-0.4935	NC(-0.5 to 0.5)	4.29	4.19	2.49	3.58	6.7	7.77	4.81	4.71	4.22	0.5328	0.02228	0.3222	5.17	3.01	6.47	10.03	0.0941	7.21	5.15	8.52	3.41	6.04	7.11	5.39	6.32	4.57	5.16	4.87	2.8	6.8	0.06675	7	5.56	5.21	0.1529	0.05708	0.9291	4.99	5.94	3.21	5.17	4.26
ACH-000768	MDAMB231_BREAST	breast	TNBC		NA	0.1451	NC(-0.5 to 0.5)	5.44	3.08	5.5	3.53	6.48	6.88	4.99	3	4.35	5.39	0.07499	1.28	4.72	1.13	7.52	9.16	0.03221	6.14	6.15	9.34	3.5	7	2.38	4	3.71	4.1	3.23	5.08	4.42	5.62	8.261e-05	0.8927	6.41	1.45	5.79	0.4734	0.1074	3.36	6.01	2.23	0.1236	5.28
ACH-000985	LS411N_LARGE_INTESTINE	colorectal	colorectal_MSI		NA	0.1026	NC(-0.5 to 0.5)	0.2339	2.04	0.05047	2.56	4.15	4.76	0.4262	0.3324	0.5144	0.597	0.03347	0.08657	3.71	0.2669	0.7474	7.42	6.193e-05	0.705	4.44	8.44	3.22	5.68	0.9585	0.4382	0.3876	2.22	0.01505	2.37	0.03347	3.78	0.1244	0.7115	3.99	0.2183	0.3455	0.1244	0.06775	0.2669	5.05	1.35	1.41	2.2
ACH-000361	SKHEP1_LIVER	liver			NA	0.2968	NC(-0.5 to 0.5)	4.85	3.37	6.76	3.84	6.53	5.91	4.35	5.56	3.24	5.64	0.05353	0.6275	5.72	4.61	8.32	8.93	9.265e-05	5.21	5.48	9.01	3.04	7.48	2.06	4.97	3.7	6.05	2.96	1.98	4.3	4.17	9.265e-05	1.85	5.44	0.4232	2.95	2.38	0.05353	3.74	5.72	2.1	4.65	6.8
ACH-000650	IGR37_SKIN	skin	melanoma		NA	-0.1703	NC(-0.5 to 0.5)	0.226	1.21	1.96	3.76	6.09	4.74	0.4686	1.94	3.8	0.7701	0.1829	0.1025	0.7289	2.79	1.25	6.58	8.261e-05	3.58	5.85	8.78	2.95	6.53	2.3	4.98	2.28	1.13	1.58	2.26	0.03837	4.15	0.02129	2.07	7.34	0.3332	0.118	4.39	4.85	0.1829	3.73	0.8128	0.3828	3.25
ACH-000895	CL34_LARGE_INTESTINE	colorectal	colorectal_MSI		NA	-0.2322	NC(-0.5 to 0.5)	0.04759	1.99	0.1049	1.22	4.07	4.25	0.3044	0.0328	1.23	0.6287	0.04759	0.3781	0.692	0.2171	1.21	7.34	5.179e-05	0.3247	3.41	8.17	2.12	5.98	0.8539	0.1191	0.2385	1.35	0.0328	1.97	5.179e-05	3.05	0.1049	1.46	4.5	0.01917	0.09098	0.0328	0.1191	0.4719	3.9	2.06	0.04759	2.03
ACH-000973	639V_URINARY_TRACT	urinary_tract			NA	-0.2412	NC(-0.5 to 0.5)	3.9	2.75	0.5415	3.74	5.88	6.75	3.53	3.77	4.04	0.1571	0.02151	0.7731	6.04	5.23	4.57	7.74	0.03932	4.36	4.63	9.7	3.25	7.08	5.48	5.32	4.36	3	0.1081	4.68	0.3343	2.17	0.02151	3.34	5.32	1.95	2.87	5.24	0.3066	4.72	5.57	2.94	4.07	4.36
ACH-000404	K029AX_SKIN	skin	melanoma		NA	-0.1545	NC(-0.5 to 0.5)	0.2051	0.5086	1.1	3.84	5.68	4.99	2.13	1.41	4.01	6.15	6.193e-05	0.3171	3.19	2.06	3.2	6.74	6.193e-05	3.9	5.81	7.95	3.99	6.49	3.29	4.11	1.56	1.3	3.06	1.61	0.06057	4.98	6.193e-05	6.15	7.61	0.1764	0.4732	1.13	1.58	0.6066	4.36	1.33	0.103	3.64
ACH-000847	HGC27_STOMACH	gastric			NA	0.1978	NC(-0.5 to 0.5)	4.19	3.4	0.4292	3.45	5.99	6.22	0.509	3.49	2.3	3.94	0.5373	3.7	4.77	4.88	4.57	7.09	9.265e-05	4.91	5.28	9.65	4.71	5.48	3.55	0.02619	1.25	3.65	4.28	2.58	0.0489	5.35	9.265e-05	0.7505	4.49	0.02619	5.25	0.0489	9.265e-05	5.65	4.25	3.07	0.0489	0.8274
ACH-001306	8305C_THYROID	thyroid			NA	0.0564	NC(-0.5 to 0.5)	4.97	4.58	2.59	3.22	6.74	8.08	5.61	6.41	5.18	6.93	0.2258	0.2258	6.98	0.2716	8.09	9.31	7.237e-05	6.58	5.89	8.95	3.85	6.47	2.63	5.8	6.61	2.38	1.82	5.32	0.9392	3.64	0.01643	1.17	5.8	4.6	4.06	3.43	4.33	6.12	7.01	2.85	2.02	5.29
ACH-000468	PK45H_PANCREAS	pancreas			NA	0.1986	NC(-0.5 to 0.5)	5.01	4.28	0.000238	3.32	5.72	5.77	4.8	4.47	3.97	0.1506	0.04386	0.2183	3.82	2.17	4.72	10.23	0.000238	3.46	5.51	8.67	3.89	6.6	1.09	4.83	2.63	2.37	0.04386	4.57	0.000238	5.38	0.000238	1.14	5.52	0.5464	4	0.000238	0.000238	2.16	5.95	2.41	2.64	4.27
ACH-000637	KYSE520_OESOPHAGUS	esophagus	esophagus_squamous		NA	0.3359	NC(-0.5 to 0.5)	3.74	4.03	4.82	4.48	6.25	5.98	1.75	5.02	4.14	0.1006	0.1006	3.69	5.41	4.2	5.69	8.77	5.179e-05	4	5.07	9.11	3.11	6.49	6.25	6	3.9	4.85	5.1	5.41	4.72	8.31	5.179e-05	6.78	5.73	2.28	4.75	5.14	3.97	4.99	5.38	3.3	3.43	3.78
ACH-000549	SNU1076_UPPER_AERODIGESTIVE_TRACT	upper_aerodigestive	upper_aerodigestive_squamous		NA	0.3896	NC(-0.5 to 0.5)	3.16	4.91	5.08	2.22	6.55	6.12	2.71	3.9	2.52	6.87	0.0204	0.0204	3.7	0.6182	4.28	8.38	5.179e-05	2.44	4.72	8.55	1.84	5.65	7.22	4.99	0.9837	4	3.89	7.44	1.28	6.53	5.179e-05	4.76	6.97	0.5772	4.55	1.34	0.4423	0.6109	5.75	1.04	0.7132	3.84
ACH-000794	BICR22_UPPER_AERODIGESTIVE_TRACT	upper_aerodigestive	upper_aerodigestive_squamous		NA	0.09822	NC(-0.5 to 0.5)	1.5	5.32	1.61	1.78	6.93	4.42	3.76	3.16	4.31	0.6655	8.261e-05	0.3007	6.59	3.26	3.37	8.38	8.261e-05	6.84	4.52	8.41	3.65	6.25	5.34	5.54	0.1089	1.86	2.68	5.19	0.4772	5.3	0.02245	4.19	5.89	0.1671	2.3	2.7	1.35	3.62	6.53	1.39	1.01	4.88
ACH-000814	HS939T_SKIN	skin	melanoma		NA	0.1266	NC(-0.5 to 0.5)	1.67	1.8	2.32	2.87	6.18	5.74	3.5	3.37	5.52	4.16	0.2849	0.1349	3.98	1.1	6.6	8.29	0.007669	5.96	5.66	8.72	2.93	6.75	2.95	4.28	3.2	1.28	0.6301	5.54	1.44	3.93	0.1812	3.23	7.92	3.17	4.95	3.91	4.6	4.07	3.63	1.32	1.96	4.83
ACH-000040	U118MG_CENTRAL_NERVOUS_SYSTEM	central_nervous_system	glioma	astrocytoma	NA	-0.27	NC(-0.5 to 0.5)	5.67	4.14	4.71	4.54	6.65	6.18	8.06	4.95	3.97	6.5	0.1674	1.84	5.16	4.32	5.65	9.87	0.07088	8.81	6.31	8.4	2.52	7.54	6.57	5.22	8.24	3.52	5.25	6.49	0.5609	3.1	0.01897	5.11	5.7	4.89	4.7	3.91	0.2831	5.68	5.58	2.72	3.65	6.68
ACH-000046	ACHN_KIDNEY	kidney			NA	0.06899	NC(-0.5 to 0.5)	5.61	5.09	5.83	4.83	6.07	6.05	5.62	4.62	3.71	5.51	0.1812	0.2936	4.37	3.88	6.11	9.26	9.265e-05	5.19	5.86	9.54	2.43	8.36	1.49	5.19	2.09	4.35	0.02469	4.01	1.14	6.21	0.04154	3.28	6.42	3.02	0.2122	0.1048	0.07212	3.55	5.69	2.78	5.84	5.46
ACH-000674	NUGC4_STOMACH	gastric	gastric_adenocarcinoma	diffuse_gastric	NA	0.3899	NC(-0.5 to 0.5)	4.64	1.52	9.265e-05	0.6785	4.52	5.51	0.892	0.5539	0.2784	0.05164	0.08956	0.4782	3.64	2.5	0.3124	6.71	9.265e-05	3.13	3.57	7.8	1.25	6.12	1.56	0.1712	0.244	0.2085	9.265e-05	4.12	9.265e-05	6.06	9.265e-05	1.37	4.03	0.05164	0.02987	0.02987	0.3124	0.6986	5.5	0.6263	0.2274	2.56
ACH-000724	HT1376_URINARY_TRACT	urinary_tract			NA	-0.2399	NC(-0.5 to 0.5)	0.3208	3.66	0.4724	1.64	6.57	4.84	0.5142	3.22	1.59	0.2442	0.01355	0.1203	4.12	0.2315	2.32	8.25	0.01355	3.48	4.43	7.44	3.19	5.28	2.34	3.95	6.69	2.3	0.1203	7.16	2.03	3.93	0.07378	1.45	4.37	1.43	1.1	0.1901	0.1631	1.11	5.52	0.5954	0.1774	3.52
ACH-000967	SNUC2A_LARGE_INTESTINE	colorectal	colorectal_MSI		NA	0.1735	NC(-0.5 to 0.5)	3.27	2.31	0.04581	1.25	5.51	5.15	0.3725	3.26	4.15	4.24	0.02213	0.9217	0.697	3.01	0.9896	8.33	3.122e-05	3.43	3.99	8.27	2.24	5.61	2.15	4.04	0.788	1.91	0.01138	1.47	0.006808	3.17	3.122e-05	1.46	5.39	0.01138	0.5705	0.1017	0.1564	0.946	5.76	1.06	2.93	3.5
ACH-000138	CFPAC1_PANCREAS	pancreas			NA	0.1536	NC(-0.5 to 0.5)	4.09	1.48	2.12	1.6	6.54	7.69	2.97	2.64	2.66	0.3842	0.1017	0.1235	5.49	0.3406	3.71	10.54	5.179e-05	4.79	4.06	8.36	4.49	6.26	2.56	5.66	0.6211	1.13	1.12	3.61	0.05374	3.54	0.3902	1.33	6.52	0.02073	0.7001	0.1566	0.1161	0.3236	5.22	1.22	1.09	4.61
ACH-000137	8MGBA_CENTRAL_NERVOUS_SYSTEM	central_nervous_system	glioma	astrocytoma	NA	-0.3043	NC(-0.5 to 0.5)	5.95	5	1.26	4.42	6.68	7.86	4.84	3.76	5.32	1.15	0.3944	2.62	5.92	4.03	4.81	8.53	0.01566	6.76	4.38	8.59	4.02	6	6.44	5.35	5.1	3.64	1.4	6.08	1.52	5.39	0.001487	5.57	5.3	4.94	4.85	5.4	0.2569	7.25	5.11	2.73	1.24	4.07
ACH-000572	G361_SKIN	skin	melanoma		NA	0.4942	NC(-0.5 to 0.5)	0.7057	1.1	1.68	3.78	5.62	4.12	0.4808	1.03	5.31	0.2359	0.0171	0.1241	0.8461	2.41	2.76	7.71	7.237e-05	3.92	6.18	8.32	3.89	7.26	2.47	5.4	2.31	1.41	2.74	0.7348	0.07839	1.49	0.0171	0.7433	6.74	1.3	0.6061	4.01	1.67	3.72	4.6	1.3	1.59	4.18
ACH-000678	MKN7_STOMACH	gastric	gastric_adenocarcinoma		NA	-0.04785	NC(-0.5 to 0.5)	4.14	5.47	0.0361	2.71	5.79	6.5	3.14	3.13	1.95	0.1907	0.02387	0.0845	4.78	1.41	7.45	8.66	6.193e-05	5.37	4.74	8.28	3.74	6.65	1.47	0.227	4.33	5.76	6.193e-05	4.72	1.05	6.11	6.193e-05	0.9886	6.59	6.193e-05	0.0845	1.46	6.193e-05	2.36	6.69	1.17	0.04813	3.88
ACH-000155	SW1990_PANCREAS	pancreas			NA	-0.06039	NC(-0.5 to 0.5)	4.67	3.64	5.49	2.98	6.03	7.75	4.08	3.04	2.49	0.3543	8.261e-05	0.08642	4.8	1.69	4.62	8.74	0.01937	3.45	5.13	8.27	3.01	5.8	1.34	5.03	1.55	4.09	2.25	4.87	1.27	4.74	0.06888	0.4518	4.78	0.1982	0.5681	1.98	0.8912	2.08	6.1	1.92	3.75	4.59
ACH-000624	HCC1806_BREAST	breast	TNBC		NA	0.01076	NC(-0.5 to 0.5)	3.21	4.03	4.29	3.8	5.54	5.63	0.498	2.67	0.5307	3.22	0.06665	0.06665	3.59	3.33	0.804	8.39	0.009709	4.2	4.21	8.28	3.04	6.43	5.54	3.74	0.3351	3.54	3.72	4.81	0.3823	6.15	0.002487	3.9	6.74	0.1854	3.83	2.69	1.03	1.52	6.6	1.37	0.1656	3.3
ACH-000620	JHH1_LIVER	liver			NA	-0.1279	NC(-0.5 to 0.5)	4.4	2.62	2.27	3.05	4.64	7.19	1.73	0.3494	2.7	4.75	0.02602	2.72	3.15	3.67	1.51	8.84	6.193e-05	5.66	3.95	7.77	3.27	6.1	6.08	4.24	5.79	1.78	0.6223	0.6818	0.03805	3.38	0.02602	4.8	6.69	0.03805	0.2765	3.62	0.1125	4.23	6.09	2.29	0.4503	1.48
ACH-000774	RERFLCAD2_LUNG	lung	lung_NSC	lung_adenocarcinoma	NA	-0.1998	NC(-0.5 to 0.5)	3.34	5.96	1.66	0.785	6.44	7.27	4.12	3.68	2.69	4.27	0.04643	0.1192	3.83	2.14	5.22	9.23	4.145e-05	3.41	4.47	8.3	3.27	5.3	0.7634	4.96	2.82	3.79	2.59	2.29	2.63	4.03	0.0218	0.785	6.21	2.01	3.84	1.51	0.08072	1.05	5.99	1.87	0.9869	4.68
ACH-000090	PC3_PROSTATE	prostate			NA	0.1129	NC(-0.5 to 0.5)	3.43	2.93	0.3991	3.44	5.51	6.12	4.76	4.35	4.22	5.92	0.1136	0.8638	4.79	2.74	6.19	9.9	0.01727	4.54	5.45	8.89	2.49	6.53	3.77	5.22	3.9	3.6	0.1136	2.78	2.26	3.42	7.237e-05	0.7602	6.9	1.64	2.53	0.434	0.1279	3.99	5.2	2.35	1.32	4.55
ACH-000232	U251MG_CENTRAL_NERVOUS_SYSTEM	central_nervous_system	glioma	astrocytoma	NA	0.4148	NC(-0.5 to 0.5)	4.01	2.69	3.35	4.51	6.51	5.35	5.55	2.81	4.26	5.01	1	1.2	5.03	3.62	6.84	8.23	8.261e-05	4.76	5.25	9.09	3.94	5.45	3.19	5.51	4.41	2.6	0.6493	3.06	0.4916	6.7	8.261e-05	2.03	6.07	5.71	5.86	2.92	8.261e-05	5.39	4.68	1.7	3.98	4.4
ACH-000266	SNU213_PANCREAS	pancreas			NA	-0.298	NC(-0.5 to 0.5)	4.11	4.59	0.1317	2.18	6.58	6.77	4.12	3.16	2.96	0.378	0.1134	0.2248	3.8	0.9198	5.43	9.89	6.193e-05	0.8703	4.61	8.05	2.96	5.59	1.99	3.57	0.897	2.21	2.8	4.79	0.09141	5.21	0.02051	0.2167	6.5	0.8758	2.92	0.2248	0.1755	1.04	6.62	1.1	1.02	4.1
ACH-000102	GMS10_CENTRAL_NERVOUS_SYSTEM	central_nervous_system	glioma	glioblastoma	NA	-0.137	NC(-0.5 to 0.5)	4.3	4.22	3.79	3.31	6.52	7.16	5.76	5.74	5.64	4.63	0.6348	0.2158	5.77	2.77	8.56	9.48	0.1264	7.74	5.32	8.23	2.88	7.64	5.52	6.09	6.71	5.31	2.01	4.14	4.1	3.27	0.01286	4.21	6.24	4.03	7.31	6.06	1.21	6.01	7.38	1.4	5.1	4.79
ACH-000289	SNU466_CENTRAL_NERVOUS_SYSTEM	central_nervous_system	glioma		NA	0.306	NC(-0.5 to 0.5)	3.77	1.46	5.02	4.09	6.29	6.53	2.88	4.3	4.76	6.87	0.07625	0.1243	4.72	2.47	11.5	9.14	7.237e-05	6.1	5.35	9.09	4.28	6.18	6.7	4.21	8.42	4.34	1.37	3.03	4.17	5.74	0.01657	5.43	6.84	3.96	8.11	3.91	0.6419	4.58	5.12	2.04	4.03	4.27
ACH-000682	SNU1066_UPPER_AERODIGESTIVE_TRACT	upper_aerodigestive	upper_aerodigestive_squamous		NA	0.1235	NC(-0.5 to 0.5)	1.68	4.53	4.13	0.6474	5.74	5.53	3.11	4.62	3.12	0.3363	0.0001135	0.0427	4.58	2.05	3.16	9.12	5.179e-05	4.7	3.78	7.8	2.77	6.1	6.23	4.63	0.5367	3.36	1.79	1.87	0.6474	4.29	1.044e-05	5.46	7.03	1.49	3.59	2.97	0.7245	1.86	5.88	1.61	0.7485	3.29
ACH-000521	NCIH2030_LUNG	lung	lung_NSC	lung_adenocarcinoma	NA	-0.2601	NC(-0.5 to 0.5)	4.65	5.08	5.15	3.61	6.25	6.1	5.22	4.25	4.23	5.84	0.8458	1.49	5.36	5.75	6.33	10	6.193e-05	5.01	4.3	9.35	3.62	6.16	2.71	5.81	1.4	3.66	1.2	3.92	0.2496	6.29	6.193e-05	3.91	6.39	1.66	1.54	0.03396	0.1961	4.73	4.54	2.88	2.11	4.43
ACH-000813	T3M10_LUNG	lung	lung_NSC	lung_large	NA	0.4646	NC(-0.5 to 0.5)	3.54	4.08	3.75	4.33	6.42	6.49	3.92	4.43	3.25	5.33	0.08593	1.46	5.58	4.49	4.73	8.61	0.0001657	4.92	4.69	9.17	3.86	5.46	2.37	0.4317	3.54	4.32	2.1	1.49	2.01	6.66	0.1012	3.54	5.53	4.18	0.6074	0.1172	0.4016	1.76	5.45	2.53	5.16	3.13
ACH-000805	COLO679_SKIN	skin	melanoma		NA	0.4268	NC(-0.5 to 0.5)	1.11	1.02	0.2449	2.76	6.19	6.22	0.5464	1.65	4.69	0.1081	0.02288	0.2753	3.51	3.78	1.23	6.78	6.193e-05	2.98	4.94	8.77	4.19	6.52	2.59	4.33	0.3354	1.33	3.77	2.36	0.02288	2.13	0.02288	2.22	6.09	1.61	0.7346	3.79	1.39	4.68	3.63	1.1	0.2753	3.81
ACH-000842	SW480_LARGE_INTESTINE	colorectal			NA	0.2726	NC(-0.5 to 0.5)	0.8146	1.9	1.7	2.32	4.79	6.23	0.3202	1.32	3.36	0.3015	0.02157	0.04564	4.14	2.55	3.69	6.82	8.261e-05	4.21	5.1	8.09	3.58	6.14	1.04	5.32	0.2313	3.65	0.04564	3.19	0.04564	3.22	8.261e-05	0.6438	4.44	0.1919	0.2841	0.3588	0.4813	3.31	5.46	0.706	0.08947	4.92
ACH-000862	KMBC2_URINARY_TRACT	urinary_tract			NA	-0.3773	NC(-0.5 to 0.5)	0.1733	1.49	0.9201	1.14	5.92	5.13	0.5111	2.6	3.08	0.3343	0.2643	0.02678	4.25	0.9351	0.6477	7.47	6.193e-05	0.5111	3.44	6.95	2.49	4.18	3.04	6.4	1.44	2.28	0.04527	4.61	0.6927	5.98	6.193e-05	1.01	5.36	0.00883	0.2361	4.86	0.07463	0.4011	6	1.98	0.04527	2.18
ACH-000308	EFO21_OVARY	ovary	ovary_adenocarcinoma	ovary_clear_cell	NA	0.1485	NC(-0.5 to 0.5)	1.73	2.26	6.02	4	5.61	7.58	2.21	3.11	3.09	7.01	0.1553	0.2871	4.56	1.25	1.22	8	0.0005196	6.64	4.09	7.36	3.81	5.7	1.91	5.95	4.36	2.53	0.09819	1.85	2.85	3.96	0.003341	3.29	4.86	0.02119	4.88	3	0.04696	3.45	5.39	0.7599	4.94	3.77
ACH-000319	MPP89_PLEURA	mesothelioma			NA	-0.05364	NC(-0.5 to 0.5)	3.56	5.18	5.14	4.29	6.07	8.09	5.95	5.1	3.63	5.1	0.03563	0.3133	4.33	2.55	7.03	8.86	0.0232	6.89	5.73	8.41	3.2	6.85	6.24	5.1	4.7	4.89	4.68	7.06	3.41	6.39	3.23	6.06	5.68	2.22	6.85	5.06	4.98	3.74	5.9	1.78	6.12	3.19
ACH-000661	WM1799_SKIN	skin	melanoma		NA	0.02664	NC(-0.5 to 0.5)	1.86	1.22	2.28	3.45	5.47	5.23	9.07	3.6	5.92	0.2689	0.2842	0.4417	2.15	4.61	6.89	8.88	6.193e-05	5.18	5.3	8.69	2.27	7.03	2.24	5.96	3.73	2.02	1.5	2.14	0.2227	4.31	0.02132	1.59	7.24	2.95	1.08	4.71	1.51	3.77	3.65	1.88	2.86	4.93
ACH-000075	U87MG_CENTRAL_NERVOUS_SYSTEM	central_nervous_system	glioma	astrocytoma	NA	0.3769	NC(-0.5 to 0.5)	5.11	4.11	4.21	4.09	6.56	6.28	5.96	4.28	4	0.57	0.02542	3.16	5.73	4.79	8.87	9.18	0.06869	8.6	6.44	9.67	1.83	7.27	5.97	4.8	7.92	1.93	3.96	6.35	3.11	4.69	6.193e-05	5.72	6.56	5.55	5.66	3.8	3.97	5.36	5.43	2.36	3.71	4.64
ACH-000766	NCIH1648_LUNG	lung	lung_NSC	lung_adenocarcinoma	NA	0.3111	NC(-0.5 to 0.5)	2.46	4.7	2.4	3.13	6.18	6.89	1.13	2.02	4.63	0.08208	0.168	0.6441	4.9	1.71	3.48	7.99	3.122e-05	4.65	4.72	8.85	2.69	6.24	3.45	5.85	0.3596	2.26	5.52	7.92	0.3069	7.25	3.122e-05	2.8	5.28	0.06942	2.31	2.88	0.168	2.82	4.79	0.9705	1.67	4.18
ACH-000616	HS746T_STOMACH	gastric	gastric_adenocarcinoma		NA	0.273	NC(-0.5 to 0.5)	4.37	4.77	5.21	2.74	6.44	7.21	5.36	4.02	5.14	0.1919	0.1169	2.01	4.98	2.36	5.59	8.91	0.06788	7.44	6.9	9.43	3.65	7.82	3.86	5.67	5.55	3.71	3.09	5.84	0.02985	4.34	0.0917	3.23	4.91	5.31	6.33	0.05454	0.2265	5.49	6.56	3.55	0.1169	6.39
ACH-000291	OV90_OVARY	ovary	ovary_adenocarcinoma	ovary_high_grade_serous	NA	-0.07654	NC(-0.5 to 0.5)	1.7	1.43	0.3507	2.04	5.55	6.63	2.91	0.1874	3.02	0.1332	0.1649	0.1332	5.85	0.5227	1.39	7.72	5.179e-05	4.18	4.84	8.2	4.07	5.8	6.11	0.2102	1.73	1.41	2.57	1.88	5.179e-05	2.43	0.004557	6.51	5.24	0.04447	0.1538	2.36	0.9008	0.08986	4.31	1.49	0.03351	1.34
ACH-000435	EFE184_ENDOMETRIUM	uterus	uterus_endometrium		NA	-0.09629	NC(-0.5 to 0.5)	2.87	4.64	6.02	2.67	6.11	6.76	4.91	3.69	4.59	0.1055	0.2189	1.89	0.5165	0.5623	6.43	8.79	5.179e-05	3.51	5.18	8.07	3.18	5.67	3.49	3.76	4.66	4.18	1.82	4.03	0.6429	4.08	0.03049	4.54	5.55	0.7796	1.33	2.88	3.51	0.6031	6.08	2.59	4.33	4.55
ACH-000614	RVH421_SKIN	skin	melanoma		NA	0.003112	NC(-0.5 to 0.5)	3.21	0.7784	0.09569	2.73	5.49	5.41	2.11	1.62	6.52	0.3516	0.1408	0.0331	3.69	1.74	4.55	8.14	7.237e-05	4.01	5.36	7.65	3.06	6.28	2.57	4.55	3.53	1.44	1.2	2.07	0.3378	4.77	0.09569	2.72	5.38	1.32	0.9626	2.74	6.33	2.41	4.27	1.63	2.89	5.2
ACH-000990	HEC108_ENDOMETRIUM	uterus	uterus_endometrium		NA	0.1685	NC(-0.5 to 0.5)	6.1	2.3	0.1847	0.2466	5.04	6.36	0.7996	1.25	5.19	0.4615	1.3	0.5578	5.61	4.84	3.13	10.82	6.193e-05	4.43	5.12	8.55	3.74	6.23	1.63	4.83	1.12	5.37	0.03816	4.94	0.06726	3.87	0.01082	1.84	4.57	0.1351	0.5976	0.1016	0.03816	0.3421	6.72	2.64	0.4424	3.54
ACH-000892	NCIH1563_LUNG	lung	lung_NSC	lung_adenocarcinoma	NA	0.3619	NC(-0.5 to 0.5)	3.66	5.09	2.53	4.13	6.53	5.05	2.31	2.14	4.84	5.27	0.1333	0.7441	4.95	3.81	7.52	9.38	6.193e-05	3.43	4.49	9.09	2.57	5.22	6.94	5.02	7.02	5.45	3.94	3.29	0.03767	6.04	6.193e-05	7.04	6.7	4.68	7.46	2.74	0.1808	1.6	5.48	3.4	4.72	3.54
ACH-001321	TT_THYROID	thyroid			NA	-0.4246	NC(-0.5 to 0.5)	0.1908	1.28	0.4426	3.72	4.67	5.08	0.2699	4.98	5.22	0.04479	0.2319	0.2769	4.43	2.21	1.13	7.52	6.193e-05	1.98	4.03	8.29	2.19	5.94	2.88	5.55	0.38	2.75	0.9291	5.26	0.6767	7.56	6.193e-05	1.33	3.97	0.01643	0.5411	3.6	0.8903	2.96	4.56	0.5411	0.02602	2.84
ACH-000200	NMCG1_CENTRAL_NERVOUS_SYSTEM	central_nervous_system	glioma	glioblastoma	NA	0.3748	NC(-0.5 to 0.5)	4.85	3.29	6	1.8	6.73	7.33	6.47	4.42	4.9	4.69	0.135	0.6558	6.2	4.56	7.13	8.67	7.237e-05	5.41	5.36	8.55	2.75	6.85	3.47	6.1	4.45	2.47	0.4073	5.94	1.66	4.39	7.237e-05	1.51	6.6	4.37	2.26	4.42	2.87	6.02	5.3	0.7922	3.86	5.52
ACH-000822	SKMEL24_SKIN	skin	melanoma		NA	0.2564	NC(-0.5 to 0.5)	2.5	1.41	3.8	3.86	6.12	5.45	4.75	3.99	5.88	4.11	0.1249	0.1713	3.74	0.8894	8.74	8.2	5.179e-05	6.72	4.37	9.35	3.17	7.01	4.21	4.88	3.91	2.76	1.76	1.65	0.8836	4.39	0.1368	2.59	7.66	4.79	2.87	0.7378	3.76	3.39	4.11	0.6172	3.62	5.22
ACH-000456	BCPAP_THYROID	thyroid			NA	-0.09513	NC(-0.5 to 0.5)	5.79	4.46	2.41	3.27	6.64	7.51	6.26	5.69	4.44	0.1419	0.4292	0.4511	7.28	0.2343	7.19	8.62	0.154	7.32	3.98	7.32	5.23	5.72	6.45	5.12	7.11	3.97	0.3797	7.9	0.2713	4.55	0.2004	3.79	6.15	0.4144	6.42	2.04	0.02127	7.06	4.76	1.98	3.92	5.67
ACH-000161	CORL105_LUNG	lung	lung_NSC	lung_adenocarcinoma	NA	-0.3933	NC(-0.5 to 0.5)	3.78	2.66	3.8	2.59	5.23	6.56	1.21	2.51	3.59	0.072	0.02235	0.7055	5.33	3.47	4.37	10.17	4.145e-05	4.12	4.99	8.95	0.8654	7.03	6.27	5.27	0.3508	0.4236	4.83	1.22	1.72	4.85	4.145e-05	6.64	6.91	2.31	0.4035	2.17	4.145e-05	0.5002	5.6	1.67	0.1053	3.71
ACH-000873	KYSE270_OESOPHAGUS	esophagus	esophagus_squamous		NA	0.1756	NC(-0.5 to 0.5)	1.6	3.21	4.16	3.68	5.42	6.58	0.7691	1.75	3.83	6.05	0.1044	0.6133	5.18	4.93	5.92	9.08	5.179e-05	5.67	4.58	9.07	3.83	6.17	5.93	4.87	0.8638	3.59	1.14	7.78	0.02968	2.12	5.179e-05	5.11	6.29	0.464	4.08	4.49	1.18	6.27	5.15	1.8	0.3636	2.85
ACH-000228	BICR31_UPPER_AERODIGESTIVE_TRACT	upper_aerodigestive	upper_aerodigestive_squamous		NA	-0.03473	NC(-0.5 to 0.5)	3.25	4.57	1.53	2.86	6.7	6.3	3.07	4.61	3.96	6.03	0.03929	0.02219	5.66	4.05	4.96	8.89	3.122e-05	5.3	4.11	8.15	3.83	6.29	5.98	5.02	6.01	3.5	0.9988	5.83	0.1514	4	0.6466	4.9	6.69	2.46	5.86	1.84	2.39	4.09	6.26	1.27	0.6466	4.37
ACH-000504	SNB75_CENTRAL_NERVOUS_SYSTEM	central_nervous_system	glioma		NA	-0.393	NC(-0.5 to 0.5)	5.13	4.98	4.56	4.59	7.06	7.44	5.19	3.33	5.48	6.92	0.4099	3.13	5	4.71	8.97	9.81	4.145e-05	7.7	6.11	8.7	4.59	6.6	8	4.96	7.64	3.84	3.56	7.27	3.06	5.76	0.07375	7.14	7.1	6.5	8.45	5.03	3.68	6.32	4.99	2.99	3.42	3.77
ACH-000052	A673_BONE	bone	Ewing_sarcoma		NA	0.05642	NC(-0.5 to 0.5)	3.79	3.32	3.66	3.63	6.18	5.2	1.36	2.41	1.03	6.49	0.01933	0.1476	5.77	3.89	1.5	7.48	5.179e-05	5.31	3.98	8.95	5.11	6.21	4.55	5.15	4.48	3.29	4.52	2.64	0.04582	3.73	5.179e-05	1.8	6.33	0.02839	4.15	1.12	6.28	5.11	4.2	2.27	1.72	4.86
ACH-000590	NCIH2073_LUNG	lung	lung_NSC	lung_adenocarcinoma	NA	0.1499	NC(-0.5 to 0.5)	3.82	1.72	0.4501	2.69	5.64	7.41	0.9102	3.04	3.57	0.04292	0.006787	0.1752	5.07	4.5	4.06	9.41	5.179e-05	5.3	4.73	8.54	3.21	5.92	1.42	3.05	4.08	0.8312	1.75	4.65	0.03043	4.1	5.179e-05	0.5519	5.74	0.2105	0.1643	0.05515	0.5663	2.73	4.46	2.1	1.07	3.45
ACH-000205	PK59_PANCREAS	pancreas			NA	-0.1585	NC(-0.5 to 0.5)	3.94	0.8263	0.4921	2.12	5.83	7.52	1.98	2.27	0.08915	0.3489	0.003055	0.3265	5.81	0.2894	4.08	8.55	0.122	5.73	4.76	8.04	1.39	6.18	0.6312	0.2722	0.6639	2.93	1.69	3.58	0.04382	5.46	0.0212	0.6994	4.84	0.04382	0.3584	0.1743	0.0212	0.7057	1.62	0.656	0.47	4.35
ACH-000976	HUCCT1_BILIARY_TRACT	bile_duct	cholangiocarcinoma	intrahepatic	NA	0.1922	NC(-0.5 to 0.5)	5.24	3.73	4.31	3.22	5.25	4.71	5.42	2.37	4.15	1.15	0.03854	0.0702	3.57	0.6797	1.5	8.18	0.0001344	2.13	6.02	8.24	2.76	5.58	1.79	4.47	0.7505	3.82	3.09	4.3	0.09961	4.72	0.09961	0.9439	5.25	1.12	0.3365	0.2676	0.4576	0.8011	6.59	0.8852	4.6	5.05
ACH-000643	HDQP1_BREAST	breast	TNBC		NA	0.452	NC(-0.5 to 0.5)	1.7	4.94	0.1776	1.12	5.92	6.45	2.06	2.3	1.69	7.25	0.01644	2.17	4.4	2.63	4.52	9.55	0.00713	3.74	3.82	7.56	3.04	4.51	5.51	4.3	3.18	4.59	0.06507	5.93	0.2373	6.2	0.03612	4.64	5.29	2.27	3.78	3.35	0.218	3.07	4.87	0.8248	1.5	3.47
[truncated: 108 more columns]
