# Supplementary material for: A Unified Transcriptional, Pharmacogenomic, and Gene Dependency Approach to Decipher the Biology, Diagnostic Markers, and Therapeutic Targets Associated with Prostate Cancer Metastasis
Source: Cancers (Basel). 2021 Oct 14;13(20):5158. doi: 10.3390/cancers13205158 (PMC8534121; doi:10.3390/cancers13205158)
Supplement: Supplementary file 1 [file cancers-13-05158-s001.zip › Table S5.csv]

Table S5. The top 20 Reactome pathways (the ones with lowest Entities p values) which resulted when the top 150 PrCa metastasis-upregulated genes were used as input in the Reactome analysis.
Pathway identifier	Pathway name	#Entities found	#Entities total	#Interactors found	#Interactors total	Entities ratio	Entities pValue	Entities pValue (-log)	Entities FDR	#Reactions found	#Reactions total	Reactions ratio	Species identifier	Species name	Submitted entities found	Mapped entities	Submitted entities hit interactor	Interacts with	Found reaction identifiers
R-HSA-2022090	Assembly of collagen fibrils and other multimeric structures	12	67	0	14	0.00461369	1.37E-10	9.863279433	1.72E-07	22	26	0.001936541	9606	Homo sapiens	COL1A1;BMP1;COL1A2;DST;COL24A1;COL5A1;COL6A2;COL7A1;PXDN;COL6A3;LOXL2				R-HSA-2395302;R-HSA-2022141;R-HSA-2395340;R-HSA-2213192;R-HSA-2213195;R-HSA-1474266;R-HSA-2396234;R-HSA-2559639;R-HSA-2213201;R-HSA-2395223;R-HSA-2243926;R-HSA-2213205;R-HSA-2214324;R-HSA-2395314;R-HSA-2213207;R-HSA-2395324;R-HSA-2243931;R-HSA-2214330;R-HSA-2002466;R-HSA-2395257;R-HSA-2395322;R-HSA-2250301
R-HSA-2243919	Crosslinking of collagen fibrils	6	24	0	0	0.001652665	3.54E-07	6.450996738	2.23E-04	13	13	9.68E-04	9606	Homo sapiens	COL1A1;BMP1;COL1A2;PXDN;LOXL2				R-HSA-2395302;R-HSA-2022141;R-HSA-2395340;R-HSA-2559639;R-HSA-2395223;R-HSA-2243926;R-HSA-2395314;R-HSA-2395324;R-HSA-2243931;R-HSA-2002466;R-HSA-2395257;R-HSA-2395322;R-HSA-2250301
R-HSA-1474290	Collagen formation	13	104	2	106	0.007161548	6.56E-07	6.183096161	2.35E-04	49	77	0.005735141	9606	Homo sapiens	COL1A1;BMP1;COL1A2;DST;COL24A1;COL5A1;COL6A2;COL7A1;PXDN;COL6A3;PLOD2;LOXL2	P02452;O00469;Q92626;Q96JB6;P20908;P12111;Q9Y4K0;P13497;Q03001-3;P12110;Q17RW2;Q02388;P08123	COL1A1;TGFB1	P07237;P50454	R-HSA-8948232;R-HSA-2002460;R-HSA-8948234;R-HSA-2395302;R-HSA-8948224;R-HSA-8944257;R-HSA-8948226;R-HSA-8948228;R-HSA-8948230;R-HSA-8948231;R-HSA-2214324;R-HSA-2002440;R-HSA-2395314;R-HSA-2395324;R-HSA-2214330;R-HSA-2395322;R-HSA-2250301;R-HSA-2022073;R-HSA-1981104;R-HSA-2559639;R-HSA-2002466;R-HSA-1474266;R-HSA-1981128;R-HSA-1980233;R-HSA-8944223;R-HSA-2395257;R-HSA-1981120;R-HSA-8944214;R-HSA-1…
R-HSA-8948216	Collagen chain trimerization	7	44	0	0	0.003029886	7.50E-07	6.124938737	2.35E-04	5	28	0.002085506	9606	Homo sapiens	COL1A1;COL1A2;COL24A1;COL5A1;COL6A2;COL7A1;COL6A3				R-HSA-8944255;R-HSA-8944223;R-HSA-8944257;R-HSA-8944214;R-HSA-8944247
R-HSA-6785807	Interleukin-4 and Interleukin-13 signaling	15	211	3	152	0.014529679	1.04E-05	4.982966661	0.002603242	8	47	0.00350067	9606	Homo sapiens	ITGB1;VCAM1;TGFB1;COL1A2;FSCN1;VIM;OSMR;FGF2	P05556;ENSG00000150093;Q16658;ENSG00000105329;P19320;P29460;ENSG00000026025;ENSG00000138685;ENSG00000162692;P08670;ENSG00000164692;P08123;P01137;ENSG00000075618;P09038	FHL3;TMEM14B;COL1A1	P14625;P09601;P29597	R-HSA-6785895;R-HSA-6790038;R-HSA-6797268;R-HSA-6785762;R-HSA-6789615;R-HSA-6789325;R-HSA-6788346;R-HSA-6790041
R-HSA-2214320	Anchoring fibril formation	4	15	0	0	0.001032916	2.65E-05	4.576754126	0.005530296	4	4	2.98E-04	9606	Homo sapiens	COL1A1;BMP1;COL1A2;COL7A1				R-HSA-2214324;R-HSA-2213195;R-HSA-2214330;R-HSA-2396234
R-HSA-1566948	Elastic fibre formation	6	46	1	22	0.003167608	8.12E-05	4.090443971	0.012920402	16	17	0.0012662	9606	Homo sapiens	ITGB1;TGFB1;ITGA5;FBN1;LOXL2	P08648;P05556;Q96JB6;P35555;P01137;Q9Y4K0	FBN1	P15502	R-HSA-2395364;R-HSA-2161282;R-HSA-2328033;R-HSA-2395328;R-HSA-2328037;R-HSA-2129353;R-HSA-2129385;R-HSA-2396399;R-HSA-2129357;R-HSA-2161293;R-HSA-2129362;R-HSA-2328048;R-HSA-2396029;R-HSA-1592387;R-HSA-2395320;R-HSA-2129375
R-HSA-3000178	ECM proteoglycans	8	79	2	48	0.005440022	8.23E-05	4.084600165	0.012920402	12	23	0.001713094	9606	Homo sapiens	ITGB1;COL1A1;COL1A2;TGFB1;COL5A1;COL6A2;SERPINE1;COL6A3	P02452;P05556;P12110;P08123;P20908;P05121;P01137;P12111	BMP1;BMP1	29108;P07585	R-HSA-2426471;R-HSA-4086204;R-HSA-2396370;R-HSA-2327909;R-HSA-2424243;R-HSA-2424252;R-HSA-4086132;R-HSA-2681667;R-HSA-2396079;R-HSA-2327886;R-HSA-2465883;R-HSA-2466106
R-HSA-1650814	Collagen biosynthesis and modifying enzymes	9	76	2	92	0.005233439	1.11E-04	3.954677021	0.01539432	27	51	0.0037986	9606	Homo sapiens	COL1A1;BMP1;COL1A2;COL24A1;COL5A1;COL6A2;COL7A1;COL6A3;PLOD2	P02452;O00469;P12110;Q17RW2;Q02388;P08123;P20908;P12111;P13497	COL1A1;TGFB1	P07237;P50454	R-HSA-8948232;R-HSA-2002460;R-HSA-8948234;R-HSA-8948224;R-HSA-8944257;R-HSA-8948226;R-HSA-8948228;R-HSA-8948230;R-HSA-8948231;R-HSA-2002440;R-HSA-1981128;R-HSA-1980233;R-HSA-8944223;R-HSA-1981120;R-HSA-8944214;R-HSA-1650808;R-HSA-2002428;R-HSA-1614460;R-HSA-1614461;R-HSA-2022073;R-HSA-2089971;R-HSA-1981104;R-HSA-8948219;R-HSA-8948222;R-HSA-8944255;R-HSA-1981157;R-HSA-8944247
R-HSA-1442490	Collagen degradation	6	69	0	12	0.004751412	2.73E-04	3.563837353	0.034113701	8	34	0.0025324	9606	Homo sapiens	COL1A1;COL1A2;COL5A1;COL6A2;COL7A1;COL6A3				R-HSA-1454822;R-HSA-1454757;R-HSA-1564164;R-HSA-1458433;R-HSA-1564112;R-HSA-2473596;R-HSA-2537499;R-HSA-1564120
R-HSA-1474244	Extracellular matrix organization	22	329	21	733	0.022655282	0.001979638	2.703414218	0.225678722	167	319	0.023759869	9606	Homo sapiens	ITGB1;VCAM1;TGFB1;COL24A1;DST;SERPINE1;PLOD2;FGF2;LOXL2;COL1A1;BMP1;COL1A2;COL5A1;COL6A2;COL7A1;ITGA11;ADAM12;PXDN;COL6A3;ITGA5;FBN1	P08648;P02452;O00469;P05556;Q92626;Q96JB6;P35555;P19320;P20908;P12111;Q9Y4K0;P13497;Q03001-3;P12110;Q17RW2;Q02388;Q9UKX5;P08123;P05121;P01137;O43184;P09038	BMP1;FBN1;VCAM1;FSCN1;ITGB1;FHL3;ITGA5;VEGFC;CAV1;COL1A1;BMP1;LDHA;FLNA;LOXL2;TMX3;MSN;VCL;COL5A1;TGFB1;PDLIM7;CORO1C	P01033;P02751;P07996;P07237;P16070;P12814;P01137;P35968;P50281;P24821;P08253;29108;P07585;18348;P15502;P35555;P19320;P12830;P16284;P50454	R-HSA-2002460;R-HSA-2473511;R-HSA-216064;R-HSA-3828025;R-HSA-1592349;R-HSA-216068;R-HSA-1604368;R-HSA-8944257;R-HSA-2545196;R-HSA-1604360;R-HSA-1564164;R-HSA-1566979;R-HSA-2002440;R-HSA-1458433;R-HSA-198941;R-HSA-1604359;R-HSA-2250301;R-HSA-2466106;R-HSA-4084501;R-HSA-8941234;R-HSA-2002466;R-HSA-2537499;R-HSA-2426471;R-HSA-2327909;R-HSA-2465890;R-HSA-2467436;R-HSA-4086132;R-HSA-2534248;R-HSA-2752…
R-HSA-1474228	Degradation of the extracellular matrix	8	148	5	87	0.010191434	0.003588904	2.445038159	0.371389816	26	105	0.007820647	9606	Homo sapiens	COL1A1;BMP1;COL1A2;COL5A1;COL6A2;COL7A1;COL6A3;FBN1	P02452;P12110;Q02388;P08123;P35555;P20908;P12111;P13497	BMP1;FHL3;MSN;COL5A1;BMP1	P01033;P16070;P50281;P08253;29108;P07585	R-HSA-8940554;R-HSA-3828025;R-HSA-1592349;R-HSA-1564112;R-HSA-1604368;R-HSA-1602454;R-HSA-1592278;R-HSA-2534248;R-HSA-1564120;R-HSA-1604360;R-HSA-1454791;R-HSA-1564164;R-HSA-1566979;R-HSA-8848658;R-HSA-1458433;R-HSA-2473596;R-HSA-3814820;R-HSA-1604359;R-HSA-2514823;R-HSA-1604350;R-HSA-2514831;R-HSA-1454822;R-HSA-2514772;R-HSA-1454757;R-HSA-2485148;R-HSA-2537499
R-HSA-114608	Platelet degranulation	7	137	2	42	0.009433962	0.003868644	2.412441233	0.371389816	5	11	8.19E-04	9606	Homo sapiens	TGFB1;TMX3;SERPINE1;VEGFC;FLNA;VCL;PFN2	P18206;P07737;P49767;P05121;P01137;Q96JJ7;P21333	VIM;COL1A1	P11021	R-HSA-482775;R-HSA-482772;R-HSA-481044;R-HSA-481007;R-HSA-351323
R-HSA-2129379	Molecules associated with elastic fibres	3	38	0	2	0.002616719	0.010156621	1.993250753	0.800420969	9	10	7.45E-04	9606	Homo sapiens	ITGB1;TGFB1;FBN1				R-HSA-2395364;R-HSA-2161282;R-HSA-2328033;R-HSA-2328048;R-HSA-2395328;R-HSA-2396029;R-HSA-2396399;R-HSA-1592387;R-HSA-2395320
R-HSA-8874081	MET activates PTK2 signaling	5	32	1	89	0.002203553	0.010363312	1.984501427	0.800420969	2	5	3.72E-04	9606	Homo sapiens	ITGB1;COL1A1;COL1A2;COL24A1;COL5A1	P02452;P05556;Q17RW2;P08123;P20908	ADAM12	P12931	R-HSA-8874083;R-HSA-8874079
R-HSA-9696264	RND3 GTPase cycle	4	43	0	38	0.002961025	0.012830576	1.891753847	0.800420969	1	2	1.49E-04	9606	Homo sapiens	DST;CAV1;SEMA4F;CKAP4				R-HSA-9696268
R-HSA-216083	Integrin cell surface interactions	11	86	15	406	0.005922049	0.017088605	1.767293389	0.800420969	41	55	0.004096529	9606	Homo sapiens	ITGB1;COL1A1;VCAM1;COL1A2;COL5A1;COL6A2;COL7A1;ITGA11;COL6A3;ITGA5;FBN1	P02452;P08648;P05556;P12110;Q02388;Q9UKX5;P08123;P35555;P19320;P20908;P12111	FBN1;VCAM1;FSCN1;ITGB1;ITGA5;VEGFC;CAV1;COL1A1;LOXL2;TMX3;MSN;VCL;TGFB1;COL5A1;CORO1C	P02751;P07996;P16070;P35968;P24821;P35555;P19320;P12830;P16284	R-HSA-2484965;R-HSA-114563;R-HSA-2473511;R-HSA-216064;R-HSA-210304;R-HSA-4539779;R-HSA-216068;R-HSA-2467436;R-HSA-265422;R-HSA-265423;R-HSA-4084912;R-HSA-4084910;R-HSA-265428;R-HSA-204434;R-HSA-265429;R-HSA-202706;R-HSA-265424;R-HSA-2752125;R-HSA-265426;R-HSA-4084903;R-HSA-2752115;R-HSA-349593;R-HSA-198941;R-HSA-2752118;R-HSA-4088220;R-HSA-4085083;R-HSA-349603;R-HSA-4088281;R-HSA-216043;R-HSA-216…
R-HSA-76005	Response to elevated platelet cytosolic Ca2+	7	144	3	101	0.00991599	0.018589206	1.73073916	0.800420969	6	14	0.001042753	9606	Homo sapiens	TGFB1;TMX3;SERPINE1;VEGFC;FLNA;VCL;PFN2	P18206;P07737;P49767;P05121;P01137;Q96JJ7;P21333	BMP1;VIM;COL1A1	29108;P11021	R-HSA-482775;R-HSA-482772;R-HSA-481044;R-HSA-481007;R-HSA-114553;R-HSA-351323
R-HSA-8941332	RUNX2 regulates genes involved in cell migration	2	14	1	6	9.64E-04	0.020865782	1.680565334	0.800420969	2	7	5.21E-04	9606	Homo sapiens	ITGA5	P08648;ENSG00000161638	ITGB1	P08648	R-HSA-8939667;R-HSA-8939670
R-HSA-3642279	TGFBR2 MSI Frameshift Mutants in Cancer	1	2	0	0	1.38E-04	0.021762116	1.662298879	0.800420969	1	1	7.45E-05	9606	Homo sapiens	TGFB1				R-HSA-3642203
